# Supplementary material for: Spatial overlap links seemingly unconnected genotype-matched TB cases in rural Uganda
Source: PLoS One. 2018 Feb 13;13(2):e0192666. doi: 10.1371/journal.pone.0192666 (PMC5811029; doi:10.1371/journal.pone.0192666)
Supplement: S1 Table — (XLSX) [file pone.0192666.s006.xlsx]

## Sheet: Sheet1
IndexID	Location ID		N	Northing2	E	Easting	Altitude
100	100
100	100.61		N0	39.601	E34	9.865	1176
100	100.71		N0	41.576	E34	10.883	1215
100	100.72		N0	41.784	E34	10.956	1197
100	100.73		N0	41.625	E34	11.162	1201
100	100.81		N0	42.47	E34	11.217	1181
101	101
101	101.71		N0	41.651	E34	12.061	1190
101	101.72		N0	41.624	E34	11.161	1196
101	101.81		N0	41.748	E34	11.663	1183
102	102
102	102.71		N0	41.679	E34	10.655	1193
102	102.72		N0	41.338	E34	10.791	1185
102	102.73		N0	41.625	E34	11.163	1199
102	102.81		N0	39.904	E34	10.673	1179
102	102.82		N0	39.84	E34	10.77	1178
102	102.83		N0	39.51	E34	10.337	1163
102	102.84		N0	39.934	E34	10.821	1185
102	102.85		N0	39.556	E34	10.299	1175
103	103
103	103.61		N0	41.679	E34	10.877	1200
103	103.71		N0	41.545	E34	10.663	1189
103	103.72		N0	41.663	E34	10.868
103	103.81		N0	41.405	E34	11.228	1222
103	103.82		N0	41.673	E34	10.693	1192
103	103.83		N0	41.663	E34	10.868	1192
104	104
104	104.71		N0	41.624	E34	11.164	1208
104	104.72		N0	41.76	E34	11.164	1185
104	104.81		N0	42.094	E34	10.544	1176
104	104.82		N0	42.632	E34	10.687	1165
105	105
105	105.61		N0	41.86	E34	10.325	1194
105	105.71		N0	41.638	E34	10.876	1207
105	105.72		N0	39.556	E34	11.388	1171
105	105.73		N0	41.623	E34	11.16	1202
105	105.81		N0	39.839	E34	10.77	1172
105	105.82		N0	41.636	E34	10.852	1206
105	105.83		N0	39.559	E34	10.33	1166
105	105.84		N0	39.508	E34	10.336	1171
105	105.85		N0	40.046	E34	11.552	1207
105	105.86		N0	39.552	E34	10.297	1170
106	106
106	106.71		N0	41.679	E34	10.663	1165
106	106.72		N0	41.678	E34	10.645	1200
106	106.81		N0	39.94	E34	10.512	1187
106	106.82		N0	39.555	E34	10.297	1174
107	107
107	107.71		N0	41.678	E34	10.772	1195
107	107.72		N0	41.623	E34	11.161	1205
107	107.81		N0	41.911	E34	10.119	1175
107	107.82		N0	41.694	E34	10.763	1197
108	108
108	108.71		N0	41.625	E34	11.162	1203
108	108.72		N0	42.087	E34	10.711	1179
108	108.73		N0	41.763	E34	11.166	1199
108	108.81		N0	41.89	E34	10.124	1169
108	108.82		N0	41.692	E34	10.759	1197
109	109
109	109.71		N0	40.659	E34	12.105	1190
109	109.72		N0	41.62	E34	11.163	1201
109	109.81		N0	41.71	E34	11.55	1207
109	109.82		N0	41.436	E34	11.658	1215
109	109.83		N0	41.776	E34	11.488	1184
109	109.84		N0	39.555	E34	10.291	1176
109	109.85		N0	41.696	E34	10.765	1189
109	109.86		N0	40.857	E34	11.942	1213
109	109.72		N0	41.623	E34	11.163	1201
110	110
110	110.61		N0	41.76	E34	10.696	1193
110	110.71		N0	41.678	E34	10.657	1194
110	110.72		N0	41.559	E34	10.782	1197
110	110.73		N0	41.623	E34	11.161	1201
110	110.81		N0	41.905	E34	10.978	1189
110	110.82		N0	41.763	E34	10.959	1202
110	110.83		N0	41.78	E34	10.66	1196
110	110.84		N0	41.734	E34	10.738	1193
110	110.85		N0	41.695	E34	10.761	1191
111	111
111	111.61		N0	41.044	E34	10.713	1207
111	111.71		N0	41.722	E34	11.153	1203
111	111.72		N0	41.622	E34	11.161	1203
111	111.81		N0	41.308	E34	11.449	1229
111	111.82		N0	40.992	E34	10.695	1205
112	112
112	112.71		N0	41.624	E34	11.161	1207
112	112.72		N0	41.681	E34	10.772	1204
112	112.81		N0	41.921	E34	10.117	1174
112	112.82		N0	41.918	E34	10.121	1177
113	113
113	113.71		N0	41.758	E34	11.165	1195
113	113.72		N0	41.624	E34	11.162	1208
113	113.81		N0	41.307	E34	11.446	1228
114	114
114	114.71		N0	41.762	E34	11.165	1191
114	114.72		N0	41.845	E34	10.845	1195
114	114.73		N0	41.68	E34	10.772	1204
114	114.81		N0	41.567	E34	10.762	1194
114	114.82		N0	41.836	E34	10.249	1186
114	114.83		N0	41.701	E34	10.709	1198
114	114.84		N0	41.78	E34	10.813	1204
114	114.85		N0	41.696	E34	10.761	1195
115	115
115	115.71		N0	41.399	E34	10.915	1213
115	115.72		N0	41.59	E34	10.824	1202
115	115.73		N0	41.627	E34	11.156	1193
115	115.81		N0	41.919	E34	10.119	1171
116	116
116	116.61		N0	41.548	E34	10.406	1180
116	116.71		N0	41.561	E34	10.779	1200
116	116.72		N0	41.626	E34	11.167	1214
116	116.73		N0	41.634	E34	10.882	1190
116	116.81		N0	41.673	E34	10.629	1191
117	117
117	117.71		N0	41.759	E34	11.164	1203
117	117.72		N0	41.339	E34	10.791	1201
117	117.81		N0	41.306	E34	11.445	1226
117	117.82		N0	41.523	E34	11.097	1212
118	118
118	118.71		N0	40.811	E34	9.692	1159
118	118.72		N0	41.562	E34	10.781	1195
118	118.73		N0	41.587	E34	10.823	1196
118	118.81		N0	40.348	E34	10.276	1176
119	119
119	119.71		N0	41.64	E34	10.878	1199
119	119.72		N0	41.625	E34	11.163	1206
119	119.81		N0	41.707	E34	11.53	1202
119	119.82		N0	41.409	E34	11.924	1218
120	120
120	120.61		N0	41.685	E34	10.777	1186
120	120.71		N0	41.616	E34	10.9	1200
120	120.72		N0	41.59	E34	10.827	1201
120	120.73		N0	41.627	E34	11.162	1205
120	120.81		N0	41.7	E34	10.76	1192
120	120.82		N0	41.519	E34	10.689	1194
120	120.83		N0	41.3	E34	11.509	1230
121	121
121	121.71		N0	41.627	E34	11.162	1205
121	121.72		N0	41.6	E34	11.032	1199
121	121.73		N0	41.678	E34	10.656	1190
121	121.81		N0	42.135	E34	9.81	1164
121	121.82		N0	42.146	E34	9.728	1165
121	121.83		N0	41.892	E34	10.123	1173
121	121.84		N0	41.7	E34	10.76	1192
122	122
122	122.71		N0	40.844	E34	10.69	1211
122	122.72		N0	41.624	E34	11.163	1207
122	122.81		N0	41.433	E34	11.653	1214
122	122.82		N0	41.751	E34	11.515	1189
122	122.83		N0	39.556	E34	10.298	1174
123	123
123	123.71		N0	41.679	E34	10.657	1187
123	123.72		N0	41.546	E34	10.664	1193
123	123.73		N0	41.547	E34	10.665	1194
123	123.81		N0	41.671	E34	10.632	1185
123	123.82		N0	41.435	E34	10.676	1196
124	124
124	124.71		N0	40.658	E34	12.103	1198
124	124.72		N0	41.625	E34	11.162	1200
124	124.73		N0	41.046	E34	10.792	1204
124	124.81		N0	40.613	E34	12.05	1196
124	124.82		N0	40.853	E34	11.939	1220
124	124.83		N0	39.985	E34	11.548	1194
125	125
125	125.61		N0	41.675	E34	10.695	1183
125	125.62		N0	41.693	E34	10.705	1190
125	125.63		N0	41.693	E34	10.705	1190
125	125.64		N0	41.663	E34	10.693	1191
125	125.71		N0	41.681	E34	10.773	1189
125	125.72		N0	41.625	E34	11.162	1200
125	125.81		N0	41.675	E34	10.695	1183
125	125.82		N0	41.693	E34	10.705	1190
125	125.83		N0	41.7	E34	10.708	1191
125	125.84		N0	41.695	E34	10.765	1192
125	125.85		N0	41.778	E34	10.664	1186
126	126
126	126.61		N0	40.793	E34	10.706	1204
126	126.62		N0	41.642	E34	10.704	1186
126	126.71		N0	41.679	E34	10.774	1184
126	126.72		N0	41.638	E34	10.878	1194
126	126.73		N0	39.556	E34	11.391	1167
126	126.81		N0	40.794	E34	10.713	1203
126	126.82		N0	41.845	E34	10.714	1188
126	126.83		N0	40.083	E34	11.409	1205
126	126.84		N0	41.673	E34	10.628	1189
126	126.85		N0	39.559	E34	10.299	1184
127	127
127	127.61		N0	41.749	E34	10.832	1189
127	127.71		N0	41.622	E34	11.16	1206
127	127.72		N0	41.768	E34	11.168	1201
127	127.73		N0	41.677	E34	10.772	1190
127	127.81		N0	41.408	E34	11.244	1242
127	127.82		N0	41.694	E34	10.763	1198
127	127.83		N0	41.782	E34	10.658	1178
127	127.84		N0	41.751	E34	10.834	1189
128	128
128	128.61		N0	41.642	E34	10.855	1194
128	128.71		N0	41.563	E34	10.791	1189
128	128.72		N0	41.625	E34	11.163	1209
128	128.81		N0	41.631	E34	10.861	1200
128	128.82		N0	41.673	E34	10.628	1188
129	129
129	129.61		N0	39.567	E34	10.327	1180
129	129.71		N0	39.555	E34	11.392	1166
129	129.72		N0	41.639	E34	10.875	1198
129	129.73		N0	41.624	E34	11.164	1207
129	129.81		N0	39.509	E34	10.338	1174
129	129.82		N0	39.838	E34	10.771	1175
129	129.83		N0	39.557	E34	10.298	1173
130	130
130	130.61		N0	41.407	E34	11.234	1224
130	130.71		N0	39.555	E34	11.391	1174
130	130.72		N0	41.627	E34	11.165	1209
130	130.73		N0	41.637	E34	10.875	1200
130	130.81		N0	39.986	E34	11.546	1193
130	130.82		N0	41.696	E34	10.762	1188
131	131
131	131.61		N0	41.611	E34	10.791	1177
131	131.71		N0	41.604	E34	11.028	1213
131	131.72		N0	41.624	E34	11.161	1204
131	131.73		N0	41.679	E34	10.774	1188
131	131.81		N0	41.308	E34	11.446	1227
131	131.82		N0	41.604	E34	10.926	1196
131	131.83		N0	41.693	E34	10.766	1193
132	132
132	132.71		N0	41.563	E34	10.783	1196
132	132.72		N0	41.625	E34	11.161	1208
132	132.73		N0	41.679	E34	10.774	1188
132	132.81		N0	41.674	E34	10.628	1190
132	132.82		N0	41.691	E34	10.764	1192
132	132.83		N0	41.7	E34	10.906	1201
132	132.84		N0	41.647	E34	10.882	1193
133	133
133	133.71		N0	41.624	E34	11.16	1199
133	133.81		N0	41.711	E34	10.755	1190
133	133.82		N0	41.309	E34	11.443	1218
134	134
134	134.71		N0	41.624	E34	11.16	1199
134	134.72		N0	41.681	E34	10.774	1192
134	134.73		N0	41.561	E34	10.779	1200
134	134.81		N0	39.558	E34	10.296	1161
134	134.82		N0	41.693	E34	10.764	1188
134	134.83		N0	40.963	E34	9.709	1154
135	135
135	135.71		N0	41.617	E34	10.893	1228
135	135.72		N0	41.624	E34	11.16	1200
135	135.81		N0	41.692	E34	10.764	1187
135	135.82		N0	41.407	E34	11.235	1215
136	136
136	136.71		N0	41.537	E34	10.683	1197
136	136.72		N0	41.626	E34	11.163	1209
136	136.81		N0	41.438	E34	11.658	1209
136	136.82		N0	41.787	E34	11.484	1184
137	137
137	137.71		N0	41.627	E34	11.163	1211
137	137.81		N0	41.781	E34	11.479	1185
137	137.82		N0	41.783	E34	11.464	1189
138	138
138	138.61		N0	41.874	E34	10.469	1202
138	138.71		N0	41.677	E34	10.768	1198
138	138.72		N0	41.625	E34	11.162	1208
138	138.81		N0	41.772	E34	11.619	1195
138	138.82		N0	41.781	E34	11.482	1191
138	138.83		N0	41.707	E34	11.531	1189
139	139
140	140
140	140.71		N0	41.762	E34	11.165	1192
140	140.72		N0	41.625	E34	11.165	1193
140	140.81		N0	40.675	E34	10.301	1193
141	141
141	141.71		N0	41.677	E34	10.769	1198
141	141.72		N0	41.626	E34	11.162	1206
141	141.81		N0	41.438	E34	11.66	1218
142	142
142	142.61		N0	41.838	E34	11.714	1186
142	142.62		N0	41.97	E34	10.574	1185
142	142.71		N0	41.677	E34	10.769	1198
142	142.72		N0	41.633	E34	10.876	1203
142	142.73		N0	41.626	E34	11.162	1208
142	142.81		N0	41.692	E34	10.76	1193
142	142.82		N0	41.607	E34	11.978	1197
142	142.83		N0	41.717	E34	10.805	1187
143	143
143	143.71		N0	41.56	E34	10.783	1194
143	143.72		N0	41.625	E34	11.16	1193
143	143.73		N0	41.337	E34	10.791	1203
143	143.81		N0	41.707	E34	11.529	1203
143	143.82		N0	41.693	E34	10.585	1190
143	143.83		N0	41.683	E34	11.518	1201
144	144
144	144.71		N0	41.56	E34	10.78	1201
144	144.72		N0	41.623	E34	11.16	1195
144	144.81		N0	41.749	E34	10.831	1190
144	144.82		N0	41.698	E34	10.759	1186
144	144.83		N0	41.741	E34	10.829	1195
144	144.84		N0	41.693	E34	10.585	1190
145	145
145	145.61		N0	41.696	E34	10.823	1194
145	145.71		N0	41.625	E34	11.16	1210
145	145.72		N0	41.497	E34	11.032	1217
145	145.81		N0	41.311	E34	11.442	1255
145	145.82		N0	41.698	E34	10.762	1243
145	145.83		N0	41.754	E34	10.833	1191
145	145.84		N0	41.698	E34	10.836	1190
146	146
146	146.71		N0	41.62	E34	11.16	1183
146	146.72		N0	41.569	E34	10.885	1196
146	146.81		N0	41.632	E34	10.857	1194
146	146.82		N0	40.019	E34	11.515	1196
146	146.83		N0	39.985	E34	11.549	1192
147	147
147	147.71		N0	41.625	E34	11.161	1206
147	147.81		N0	41.486	E34	11.093	1234
147	147.83		N0	41.705	E34	10.761	1279
148	148
148	148.61		N0	41.702	E34	10.763	1211
148	148.71		N0	41.68	E34	10.772	1205
148	148.72		N0	41.624	E34	11.16	1205
148	148.81		N0	41.307	E34	11.444	1225
148	148.82		N0	41.696	E34	10.759	1209
148	148.83		N0	41.672	E34	10.77	1192
148	148.84		N0	41.868	E34	10.718	1188
149	149
149	149.61		N0	40.721	E34	9.699	1160
149	149.71		N0	41.678	E34	10.657	1199
149	149.72		N0	40.81	E34	9.694	1164
149	149.73		N0	41.625	E34	11.16	1205
149	149.81		N0	40.716	E34	9.701	1161
149	149.82		N0	40.638	E34	9.745	1163
150	150
150	150.71		N0	41.625	E34	11.16	1205
150	150.81		N0	40.849	E34	11.932	1126
151	151
151	151.61		N0	41.868	E34	10.717	1186
151	151.71		N0	41.625	E34	11.161	1205
151	151.81		N0	41.307	E34	11.444	1224
151	151.82		N0	41.686	E34	10.759	1209
151	151.83		N0	39.557	E34	10.296	1166
152	152
152	152.71		N0	41.612	E34	10.898	1194
152	152.72		N0	41.625	E34	11.163	1216
152	152.81		N0	41.607	E34	10.918	1205
152	152.82		N0	41.688	E34	10.767	1192
153	153
153	153.61		N0	42.044	E34	10.652	1186
153	153.71		N0	41.679	E34	10.773	1192
153	153.72		N0	42.089	E34	10.717	1182
153	153.73		N0	41.624	E34	11.162	1212
153	153.81		N0	42.046	E34	10.652	1192
153	153.82		N0	42.076	E34	10.665	1180
153	153.83		N0	41.405	E34	11.237	1213
153	153.84		N0	41.694	E34	10.765	1188
153	153.85		N0	42.04	E34	10.653	1188
153	153.86		N0	41.866	E34	10.717	1186
154	154
154	154.71		N0	41.57	E34	10.883	1200
154	154.72		N0	41.624	E34	11.162	1213
154	154.73		N0	40.657	E34	12.106	1190
154	154.81		N0	40.621	E34	12.045	1190
154	154.82		N0	40.852	E34	11.94	1221
154	154.83		N0	40.019	E34	11.513	1186
154	154.84		N0	41.309	E34	11.447	1222
154	154.85		N0	41.628	E34	10.864	1202
154	154.86		N0	41.754	E34	10.832	1195
155	155
155	155.61		N0	41.709	E34	11.531	1197
155	155.71		N0	41.491	E34	11.436	1215
155	155.81		N0	41.406	E34	11.233	1219
155	155.82		N0	41.761	E34	11.592	1194
155	155.83		N0	41.697	E34	10.759	1185
155	155.84		N0	41.478	E34	11.41	1212
156	156
156	156.61		N0	40.958	E34	10.691	1208
156	156.71		N0	41.625	E34	11.16	1197
156	156.81		N0	41.69	E34	10.765	1202
156	156.82		N0	41.066	E34	10.717	1202
157	157
157	157.61		N0	41.808	E34	10.971	1197
157	157.71		N0	41.679	E34	10.655	1188
157	157.72		N0	41.572	E34	10.886	1202
157	157.73		N0	41.624	E34	11.161	1205
157	157.81		N0	41.406	E34	11.233	1219
157	157.82		N0	41.598	E34	10.954	1209
157	157.83		N0	41.841	E34	10.711	1185
157	157.84		N0	41.692	E34	10.762	1204
157	157.85		N0	41.724	E34	10.905	1195
157	157.86		N0	41.711	E34	10.526	1180
158	158
158	158.61		N0	41.328	E34	10.797	1197
158	158.62		N0	41.052	E34	10.788	1212
158	158.63		N0	40.963	E34	11.63	1241
158	158.64		N0	41.906	E34	10.933	1188
158	158.71		N0	41.051	E34	10.788	1212
158	158.72		N0	40.847	E34	10.686	1208
158	158.73		N0	41.624	E34	11.16	1205
158	158.81		N0	41.585	E34	10.605	1192
158	158.82		N0	41.627	E34	10.714	1197
158	158.83		N0	41.707	E34	11.528	1203
158	158.84		N0	41.673	E34	10.629	1191
158	158.85		N0	41.749	E34	10.832	1190
159	159
159	159.61		N0	41.096	E34	10.746	1202
159	159.71		N0	41.055	E34	10.79	1221
159	159.72		N0	39.556	E34	11.39	1153
159	159.73		N0	41.629	E34	11.165	1204
159	159.81		N0	41.692	E34	10.584	1180
159	159.82		N0	41.557	E34	10.877	1192
159	159.83		N0	41.703	E34	10.756	1184
159	159.84		N0	41.297	E34	11.317	1228
160	160
160	160.61		N0	40.977	E34	11.67	1228
160	160.71		N0	39.557	E34	11.387	1141
160	160.72		N0	40.007	E34	11.522	1198
160	160.73		N0	41.629	E34	11.166	1204
160	160.81		N0	41.404	E34	11.237	1222
160	160.82		N0	39.985	E34	11.545	1196
160	160.83		N0	40.021	E34	11.51	1196
160	160.84		N0	39.557	E34	10.298	1172
160	160.85		N0	40.977	E34	11.669	1229
160	160.86		N0	41.703	E34	10.756	1184
161	161
161	161.61		N0	41.695	E34	10.755	1186
161	161.62		N0	41.651	E34	10.71	1181
161	161.71		N0	41.63	E34	11.166	1205
161	161.72		N0	41.841	E34	10.843	1183
161	161.73		N0	41.616	E34	10.898	1205
161	161.81		N0	41.543	E34	10.818	1195
161	161.82		N0	41.238	E34	10.78	1199
161	161.83		N0	41.698	E34	10.76	1186
161	161.84		N0	42.014	E34	10.675	1169
162	162
162	162.71		N0	41.537	E34	10.682	1203
162	162.72		N0	41.626	E34	11.163	1203
162	162.81		N0	41.69	E34	10.763	1187
162	162.82		N0	41.405	E34	11.236	1220
162	162.83		N0	41.756	E34	10.834	1183
163	163
163	163.61		N0	41.762	E34	10.71	1188
163	163.71		N0	41.626	E34	11.162	1200
163	163.81		N0	41.404	E34	11.232	1208
163	163.82		N0	41.901	E34	10.118	1169
163	163.83		N0	41.867	E34	10.715	1187
163	163.84		N0	41.694	E34	10.765	1187
163	163.85		N0	42.633	E34	10.766	1161
163	163.86		N0	41.783	E34	10.659	1186
163	163.87		N0	41.731	E34	10.721	1188
163	163.88		N0	41.675	E34	10.694	1187
163	163.89		N0	42.043	E34	10.653	1173
164	164
164	164.71		N0	41.627	E34	11.161	1197
164	164.72		N0	41.761	E34	11.162	1183
164	164.81		N0	39.983	E34	11.545	1202
164	164.82		N0	40.137	E34	12.375	1168
164	164.83		N0	39.594	E34	12.091	1165
164	164.84		N0	40.019	E34	11.516	1201
164	164.85		N0	40.623	E34	12.043	1198
165	165
165	165.61		N0	41.698	E34	10.755	1196
165	165.71		N0	41.68	E34	10.775	1190
165	165.72		N0	41.766	E34	11.161	1201
165	165.81		N0	40.797	E34	10.708	1209
165	165.82		N0	40.796	E34	10.703	1212
165	165.83		N0	41.675	E34	10.63	1198
166	166
166	166.61		N0	39.823	E34	10.805	1168
166	166.71		N0	39.555	E34	11.391	1166
166	166.72		N0	41.624	E34	11.16	1188
166	166.81		N0	39.556	E34	10.298	1171
166	166.82		N0	39.84	E34	10.769	1173
166	166.83		N0	39.624	E34	10.808	1157
167	167
167	167.61		N0	41.61	E34	10.862	1197
167	167.62		N0	41.45	E34	11.151	1219
167	167.63		N0	41.668	E34	10.885	1199
167	167.71		N0	41.68	E34	10.775	1190
167	167.72
167	167.73		N0	41.548	E34	10.869	1155
167	167.81		N0	41.641	E34	11.639	1197
167	167.82		N0	41.771	E34	11.621	1185
167	167.83		N0	41.609	E34	10.862	1197
168	168
168	168.61		N0	41.845	E34	10.233	1173
168	168.62 = Malaba (too far)
168	168.71		N0	38.843	E34	10.305	1185
168	168.72		N0	41.765	E34	11.161	1198
168	168.73		N0	41.68	E34	10.775	1190
168	168.81		N0	39.554	E34	10.296	1173
168	168.82		N0	39.509	E34	10.335	1169
168	168.83		N0	39.021	E34	10.42	1179
169	169
169	169.61		N0	42.136	E34	9.806	1154
169	169.71		N0	41.624	E34	11.161	1188
169	169.72		N0	41.68	E34	10.775	1190
169	169.73		N0	42.085	E34	10.712	1181
169	169.81		N0	41.903	E34	10.12	1172
169	169.82		N0	41.749	E34	10.815	1196
169	169.83		N0	42.013	E34	10.676	1179
169	169.84		N0	41.697	E34	10.763	1190
169	169.85		N0	42.136	E34	9.807	1154
170	170
170	170.61		N0	39.557	E34	10.298	1165
170	170.62		N0	39.566	E34	9.774	1192
170	170.71		N0	39.552	E34	11.397	1169
170	170.72		N0	41.336	E34	10.791	1197
170	170.73		N0	38.844	E34	10.302	1188
170	170.81		N0	39.508	E34	10.338	1163
170	170.82		N0	39.421	E34	10.388	1171
170	170.83		N0	39.028	E34	10.421	1180
171	171
171	171.61		N0	41.762	E34	11.591	1189
171	171.71		N0	41.626	E34	11.161	1196
171	171.72		N0	41.048	E34	10.789	1222
171	171.73		N0	41.634	E34	10.883	1201
171	171.81		N0	41.707	E34	11.532	1208
171	171.82		N0	41.161	E34	13.099	1198
171	171.83		N0	41.762	E34	11.591	1189
172	172
172	172.61		N0	38.802	E34	10.268	1194
172	172.71		N0	38.844	E34	10.303	1188
172	172.72		N0	40.848	E34	10.687	1202
172	172.73		N0	42.089	E34	10.707	1175
172	172.81		N0	38.542	E34	10.277	1199
172	172.82		N0	39.557	E34	10.298	1166
173	173
173	173.71		N0	41.623	E34	11.163	1203
173	173.72		N0	41.681	E34	10.775	1190
173	173.81		N0	40.083	E34	11.409	1208
173	173.82		N0	39.985	E34	11.548	1196
173	173.83		N0	39.884	E34	11.681	1186
173	173.84		N0	40.019	E34	11.512	1199
174	174
174	174.61		N0	40.724	E34	9.704	1160
174	174.71		N0	40.813	E34	9.694	1162
174	174.72		N0	41.678	E34	10.656	1184
174	174.73		N0	41.624	E34	11.161	1187
174	174.81		N0	40.72	E34	9.699	1160
174	174.82		N0	40.725	E34	9.702	1160
174	174.83		N0	40.644	E34	9.744	1166
174	174.84		N0	41.837	E34	10.25	1169
175	175
175	175.61		N0	41.566	E34	10.888	1196
175	175.71		N0	41.497	E34	11.451	1212
175	175.72		N0	41.531	E34	10.681	1188
175	175.73		N0	41.624	E34	11.161	1187
175	175.81		N0	41.704	E34	11.53	1166
175	175.82		N0	42.206	E34	11.828	1201
175	175.83		N0	42.285	E34	11.862	1209
175	175.84		N0	41.315	E34	11.449	1170
175	175.85		N0	42.291	E34	11.86	1210
175	175.86		N0	41.694	E34	10.757	1192
176	176
176	176.72		N0	41.623	E34	11.161	1192
176	176.73		N0	41.336	E34	10.791	1197
176	176.82		N0	38.863	E34	7.799	1181
176	176.83		N0	38.037	E34	6.643	1145
177	177
177	177.61		N0	37.382	E34	10.971	1163
177	177.71		N0	38.842	E34	10.307	1183
177	177.72		N0	41.623	E34	11.161	1192
177	177.81		N0	37.373	E34	10.978	1142
177	177.82		N0	37.386	E34	10.955	1142
177	177.84		N0	37.502	E34	10.878	1141
178	178
178	178.61		N0	41.766	E34	10.825	1193
178	178.71		N0	41.623	E34	11.161	1192
178	178.72		N0	41.677	E34	10.651	1189
178	178.73		N0	42.085	E34	10.712	1176
178	178.81		N0	41.766	E34	10.825	1193
178	178.82		N0	41.062	E34	10.717	1194
178	178.83		N0	41.565	E34	10.766	1200
178	178.84		N0	41.695	E34	10.761	1193
179	179
179	179.72		N0	41.623	E34	11.161	1192
179	179.73		N0	41.336	E34	10.791	1197
180	180
180	180.61		N0	39.566	E34	9.773	1183
180	180.71		N0	38.839	E34	10.304	1190
180	180.72		N0	39.554	E34	11.389	1175
180	180.73		N0	39.837	E34	10.768
180	180.81		N0	41.226	E34	13.011	1200
180	180.82		N0	39.511	E34	10.335	1169
180	180.83		N0	39.566	E34	9.773	1183
180	180.84		N0	39.839	E34	10.771	1160
180	180.85		N0	39.024	E34	10.421	1178
181	181
181	181.61		N0	41.583	E34	10.881	1203
181	181.62		N0	41.615	E34	10.864	1193
181	181.71		N0	41.624	E34	11.165	1201
181	181.72		N0	41.538	E34	10.683	1190
181	181.81		N0	41.614	E34	10.863	1200
181	181.82		N0	41.673	E34	10.63	1187
181	181.83		N0	41.695	E34	10.767	1189
181	181.84		N0	41.642	E34	12.084	1190
182	182
182	182.72		N0	41.623	E34	11.161	1192
183	183
183	183.71		N0	39.502	E34	8.692	1217
183	183.72		N0	41.623	E34	11.161	1193
183	183.73		N0	41.765	E34	11.161	1198
183	183.81		N0	39.548	E34	8.706	1206
183	183.82		N0	41.475	E34	10.84	1197
183	183.83		N0	39.53	E34	9.191	1196
183	183.84		N0	39.558	E34	10.304	1197
184	184
184	184.71		N0	39.5	E34	8.688	1200
184	184.72		N0	41.623	E34	11.161	1193
184	184.73		N0	41.765	E34	11.161	1198
184	184.81		N0	39.537	E34	8.711	1205
184	184.82		N0	39.531	E34	9.191	1195
184	184.83		N0	40.341	E34	8.151	1158
184	184.84		N0	40.552	E34	7.861	1146
185	185
185	185.61		N0	39.566	E34	9.774	1192
185	185.71		N0	41.681	E34	10.775	1189
185	185.72		N0	39.554	E34	11.39	1173
185	185.73		N0	41.624	E34	11.161	1194
185	185.81		N0	39.566	E34	9.774	1192
185	185.82		N0	39.837	E34	10.768	1179
185	185.83		N0	39.555	E34	10.297	1176
185	185.84		N0	39.543	E34	11.368	1172
185	185.85		N0	39.509	E34	10.335	1169
186	186
186	186.71		N0	38.844	E34	10.303	1188
186	186.72		N0	41.624	E34	11.161	1194
186	186.81		N0	39.557	E34	10.298	1166
186	186.82		N0	39.508	E34	10.338	1163
186	186.63		N0	39.022	E34	10.419	1179
187	187
187	187.71		N0	42.307	E34	13.415	1202
187	187.72		N0	42.2	E34	11.78	1200
187	187.73		N0	41.497	E34	11.449	1214
187	187.81		N0	43.025	E34	13.205	1230
187	187.82		N0	42.895	E34	12.689	1225
187	187.83		N0	42.954	E34	12.929	1226
187	187.84		N0	42.356	E34	13.5	1222
188	188
188	188.61		N0	39.55	E34	9.161	1222
188	188.71		N0	41.048	E34	10.789	1221
188	188.72		N0	41.535	E34	10.683	1195
188	188.73		N0	41.677	E34	10.651	1188
188	188.81		N0	39.55	E34	9.161	1222
188	188.82		N0	39.529	E34	9.191	1200
188	188.83		N0	39.522	E34	9.026	1199
188	188.84		N0	39.566	E34	9.774	1192
188	188.85		N0	39.554	E34	10.296	1172
189	189
189	189.71		N0	40.814	E34	9.694	1144
189	189.72		N0	41.624	E34	11.163	1200
189	189.81		N0	39.556	E34	10.297	1160
189	189.82		N0	39.512	E34	10.337	1172
189	189.83		N0	39.839	E34	10.768	1179
190	190
190	190.61
190	190.71		N0	41.336	E34	10.791	1197
190	190.72		N0	41.624	E34	11.162	1194
190	190.81		N0	39.537	E34	8.711	1202
190	190.82		N0	39.529	E34	9.191	1200
190	190.83		N0	39.509	E34	10.335	1169
191	191
191	191.71		N0	41.677	E34	10.651	1189
191	191.72		N0	42.085	E34	10.71	1176
191	191.73		N0	41.624	E34	11.162	1195
191	191.81		N0	41.848	E34	10.713	1190
191	191.82		N0	41.314	E34	11.449	1208
191	191.83		N0	41.697	E34	10.763	1190
191	191.84		N0	41.828	E34	10.983	1202
192	192
192	192.61		N0	41.698	E34	10.755	1196
192	192.71		N0	41.623	E34	11.162	1195
192	192.72		N0	42.085	E34	10.711	1176
192	192.81		N0	42.954	E34	12.928	1226
192	192.82		N0	41.831	E34	10.983	1208
192	192.83		N0	43.026	E34	13.207	1233
192	192.84		N0	42.292	E34	11.86	1210
193	193
193	193.71		N0	42.307	E34	13.415	1202
193	193.72		N0	41.646	E34	12.063	1193
193	193.73		N0	41.497	E34	11.449	1213
193	193.81		N0	42.035	E34	12.814	1217
193	193.83		N0	41.707	E34	11.53	1193
193	193.84		N0	42.356	E34	13.5	1222
194	194
194	194.61		N0	41.694	E34	10.762	1195
194	194.71		N0	41.634	E34	10.883	1201
194	194.72		N0	42.085	E34	10.711	1175
194	194.73		N0	41.624	E34	11.162	1195
194	194.81		N0	41.83	E34	10.984	1208
194	194.82		N0	41.694	E34	10.762	1195
194	194.83		N0	42.041	E34	10.651	1177
194	194.84		N0	41.755	E34	10.832	1193
194	194.85		N0	41.868	E34	10.716	1182
194	194.86		N0	42.043	E34	10.653	1173
194	194.87		N0	41.835	E34	10.251	1173
194	194.88		N0	41.783	E34	10.663	1171
194	194.89		N0	41.919	E34	10.12	1173
195	195
195	195.61		N0	39.535	E34	9.61	1192
195	195.71		N0	38.843	E34	10.306	1185
195	195.72		N0	41.048	E34	10.789	1221
195	195.73		N0	39.496	E34	8.691	1198
195	195.81		N0	39.535	E34	9.61	1192
195	195.82		N0	39.541	E34	8.714	1199
195	195.83		N0	39.582	E34	9.863	1179
195	195.84		N0	39.555	E34	10.298	1174
195	195.85		N0	39.513	E34	10.335	1178
196	196
196	196.61		N0	39.193	E34	12.998	1146
196	196.71		N0	39.086	E34	13.29	1149
196	196.72		N0	38.843	E34	10.305	1185
196	196.73		N0	41.764	E34	11.161	1198
196	196.81		N0	40.414	E34	13.742	1201
196	196.82		N0	39.191	E34	12.993	1150
196	196.83		N0	39.892	E34	13.814	1180
196	196.84		N0	39.203	E34	13.005	1155
197	197
197	197.61		N0	41.64	E34	10.878	1198
197	197.71		N0	41.336	E34	10.791	1197
197	197.72		N0	41.765	E34	11.161	1198
197	197.81		N0	41.499	E34	13.759	1219
197	197.82		N0	40.249	E34	13.68	1185
197	197.83
197	197.84		N0	41.707	E34	11.53	1193
197	197.85		N0	41.771	E34	11.621	1185
198	198
198	198.71		N0	41.679	E34	10.775	1191
198	198.72		N0	41.623	E34	11.161	1205
198	198.81		N0	41.306	E34	11.443	1231
198	198.82		N0	41.694	E34	10.762	1193
198	198.83		N0	41.844	E34	10.711	1187
199	199
199	199.61		N0	39.188	E34	13.013	1192
199	199.71		N0	39.085	E34	13.284	1147
199	199.72		N0	41.628	E34	11.162	1208
199	199.81		N0	39.193	E34	13.001	1165
199	199.82		N0	39.106	E34	13.112	1159
200	200
200	200.71		N0	41.625	E34	10.879	1208
200	200.72		N0	41.67	E34	10.758	1168
200	200.73		N0	41.624	E34	11.162	1195
200	200.81		N0	42.437	E34	11.936	1216
200	200.82		N0	42.578	E34	12.015	1216
200	200.83		N0	42.954	E34	12.93	1250
200	200.84		N0	42.259	E34	11.868	1212
200	200.85
201	201
201	201.71		N0	39.498	E34	8.69	1211
201	201.72		N0	41.624	E34	11.162	1195
201	201.81		N0	38.041	E34	6.664	1142
201	201.82		N0	38.433	E34	7.196	1171
201	201.83		N0	38.094	E34	6.608	1144
202	202
202	202.71		N0	39.085	E34	13.286	1146
202	202.72		N0	41.625	E34	11.161	1199
202	202.81		N0	39.893	E34	13.816	1171
202	202.82		N0	40.25	E34	13.675	1184
202	202.83		N0	40.639	E34	13.772	1195
202	202.84		N0	39.887	E34	13.819	1182
203	203
203	203.61		N0	41.565	E34	10.888	1197
203	203.71		N0	41.626	E34	10.878	1208
203	203.72		N0	41.624	E34	11.162	1196
203	203.81		N0	41.565	E34	10.888	1196
	203.82
203	203.83		N0	41.867	E34	10.716	1185
203	203.84		N0	41.76	E34	11.592	1188
203	203.85		N0	41.695	E34	10.761	1193
204	204
204	204.61		N0	39.999	E34	11.536	1218
204	204.71		N0	39.551	E34	11.394	1169
204	204.72		N0	41.626	E34	11.159	1201
204	204.81		N0	40.019	E34	11.513	1200
204	204.82		N0	39.84	E34	10.764	1155
204	204.83		N0	39.985	E34	11.544	1206
204	204.84		N0	39.555	E34	10.298	1172
204	204.85		N0	39.513	E34	10.335	1178
205	205
205	205.61		N0	39.539	E34	9.158	1202
205	205.71		N0	41.625	E34	11.16	1206
205	205.72		N0	39.535	E34	9.165	1203
205	205.81		N0	39.528	E34	9.189	1198
205	205.82		N0	39.527	E34	9.022	1204
206	206
206	206.61		N0	39.583	E34	9.864	1185
206	206.71		N0	38.843	E34	10.306	1185
206	206.72		N0	39.496	E34	8.69	1199
206	206.73		N0	41.628	E34	11.162	1202
206	206.81		N0	39.582	E34	9.863	1183
206	206.82		N0	39.541	E34	8.713	1199
206	206.83		N0	39.556	E34	10.297	1171
206	206.84		N0	39.529	E34	9.191	1200
207	207
207	207.61		N0	41.694	E34	10.761	1186
207	207.71		N0	42.086	E34	10.71	1174
207	207.72		N0	41.624	E34	11.162	1196
207	207.73		N0	41.678	E34	10.775	1193
207	207.81		N0	41.691	E34	10.765	1185
207	207.82		N0	41.868	E34	10.717	1186
207	207.83		N0	41.414	E34	11.234	1204
208	208
208	208.71		N0	41.496	E34	11.45	1214
208	208.72		N0	41.633	E34	10.877	1205
208	208.73		N0	41.626	E34	11.162	1203
208	208.81		N0	41.164	E34	13.1	1211
208	208.82		N0	42.032	E34	12.814	1220
208	208.83		N0	41.308	E34	12.937	1202
209	209
209	209.71		N0	38.843	E34	10.306	1185
209	209.72		N0	39.551	E34	11.393	1171
209	209.73		N0	41.627	E34	11.16	1204
209	209.81		N0	37.387	E34	10.955	1141
209	209.82		N0	37.372	E34	10.978	1144
209	209.83
210	210
210	210.71		N0	39.496	E34	8.69	1198
210	210.72		N0	38.843	E34	10.306	1185
210	210.73		N0	41.627	E34	11.161	1203
210	210.81		N0	39.525	E34	8.797	1205
210	210.82		N0	39.53	E34	9.192	1200
210	210.83		N0	39.541	E34	8.713	1199
211	211
211	211.71		N0	42.282	E34	11.858	1224
211	211.72		N0	41.626	E34	11.161	1213
211	211.81		N0	42.471	E34	11.217	1183
211	211.82		N0	42.288	E34	11.858	1217
211	211.83		N0	41.695	E34	10.761	1193
211	211.84		N0	42.286	E34	11.861	1218
211	211.85		N0	42.292	E34	11.854	1225
212	212
212	212.71		N0	41.641	E34	12.058	1199
212	212.72		N0	41.496	E34	11.448	1209
212	212.73		N0	41.627	E34	11.161	1198
212	212.81		N0	42.287	E34	11.859	1220
212	212.82		N0	42.284	E34	11.863	1209
212	212.83		N0	42.471	E34	11.217	1184
212	212.84		N0	42.289	E34	11.858	1217
213	213
213	213.71
213	213.72		N0	38.843	E34	10.306	1185
213	213.73		N0	41.626	E34	11.163	1203
213	213.81		N0	37.941	E34	8.61	1248
213	213.82
213	213.83
214	214
214	214.61		N0	39.618	E34	10.355	1167
214	214.71		N0	41.681	E34	10.775	1189
214	214.72		N0	41.561	E34	10.866	1155
214	214.73		N0	41.049	E34	10.789	1220
214	214.81		N0	39.554	E34	10.296	1173
214	214.82		N0	41.901	E34	10.73	1183
214	214.83		N0	39.509	E34	10.335	1169
214	214.84		N0	39.566	E34	9.774	1192
215	215
215	215.61		N0	39.531	E34	9.6	1199
215	215.71		N0	39.498	E34	8.69	1207
215	215.72		N0	38.843	E34	10.306	1185
215	215.73		N0	41.624	E34	11.162	1196
215	215.81		N0	39.566	E34	9.774	1191
215	215.82		N0	39.521	E34	9.024	1196
215	215.83		N0	39.529	E34	9.191	1200
216	216
216	216.61		N0	42.032	E34	12.814	1207
216	216.62		N0	42.302	E34	13.465	1218
216	216.71		N0	42.307	E34	13.415	1203
216	216.72		N0	41.624	E34	11.162	1196
216	216.81		N0	42.302	E34	13.465	1218
216	216.82		N0	42.356	E34	13.5	1222
216	216.83		N0	42.03	E34	12.816	1211
217	217
217	217.71		N0	42.307	E34	13.416	1225
217	217.72		N0	41.624	E34	11.162	1196
217	217.81		N0	41.162	E34	13.097	1199
217	217.82		N0	42.035	E34	12.816	1212
217	217.83		N0	42.036	E34	12.815	1206
217	217.84		N0	41.31	E34	12.936	1195
218	218
218	218.61		N0	40.854	E34	11.94	1211
218	218.71		N0	40.654	E34	12.105	1194
218	218.72		N0	41.626	E34	10.878	1208
218	218.73		N0	41.624	E34	11.162	1197
218	218.81		N0	40.855	E34	11.938	1214
218	218.82		N0	40.603	E34	12.037	1198
218	218.83		N0	41.406	E34	11.234	1223
219	219
219	219.61
219	219.71		N0	41.469	E34	10.867	1198
219	219.72		N0	41.681	E34	10.775	1189
219	219.73		N0	41.626	E34	10.878	1208
219	219.81		N0	41.901	E34	10.731	1182
219	219.82		N0	41.841	E34	10.711	1185
219	219.83		N0	41.848	E34	10.713	1190
219	219.84		N0	41.829	E34	10.983	1204
220	220
220	220.61		N0	39.618	E34	10.355	1168
220	220.72		N0	41.624	E34	11.162	1197
220	220.81		N0	39.509	E34	10.335	1169
220	220.82		N0	39.022	E34	10.419	1179
220	220.83		N0	39.837	E34	10.768	1180
220	220.84		N0	39.554	E34	10.296	1171
220	220.85		N0	39.619	E34	10.356	1170
221	221
221	221.61		N0	41.792	E34	11.57	1186
221	221.71		N0	41.495	E34	11.449	1209
221	221.72		N0	41.632	E34	10.881	1187
221	221.73		N0	41.623	E34	11.16	1214
221	221.81		N0	41.792	E34	11.571	1186
221	221.82		N0	41.706	E34	11.527	1196
221	221.83		N0	41.824	E34	10.984	1198
221	221.84		N0	41.771	E34	11.621	1189
221	221.85		N0	41.404	E34	11.234	1223
222	222
222	222.71		N0	42.085	E34	10.711	1175
222	222.72		N0	41.63	E34	10.876	1212
222	222.73		N0	41.624	E34	11.162	1197
222	222.81		N0	42.013	E34	10.676	1179
222	222.82		N0	41.695	E34	10.762	1193
223	223
223	223.71		N0	40.654	E34	12.105	1194
223	223.72		N0	41.624	E34	11.162	1197
223	223.81		N0	40.624	E34	12.046	1202
223	223.82		N0	41.406	E34	11.234	1222
224	224
224	224.71		N0	41.633	E34	10.881	1195
224	224.72		N0	41.051	E34	10.788	1201
224	224.73		N0	41.623	E34	11.161	1217
224	224.81		N0	41.46	E34	11.081	1225
224	224.82		N0	41.404	E34	11.232	1217
225	225
225	225.71		N0	38.843	E34	10.306	1185
225	225.72		N0	41.624	E34	11.163	1197
225	225.73		N0	41.623	E34	11.16	1204
225	225.81		N0	39.509	E34	10.335	1169
225	225.82		N0	39.022	E34	10.419	1179
225	225.83		N0	39.554	E34	10.296	1171
226	226
226	226.61		N0	42.201	E34	11.779	1201
226	226.71		N0	42.201	E34	11.779	1201
226	226.72		N0	41.049	E34	10.789	1220
226	226.73		N0	41.624	E34	11.162	1198
226	226.81		N0	41.693	E34	10.762	1190
226	226.82		N0	42.473	E34	11.219	1186
226	226.83		N0	42.283	E34	11.863	1208
226	226.84		N0	42.292	E34	11.859	1211
227	227
227	227.61		N0	40.567	E34	10.922	1214
227	227.71		N0	41.679	E34	10.773	1185
227	227.72		N0	41.049	E34	10.789	1204
227	227.81		N0	40.568	E34	10.923	1212
227	227.82		N0	41.406	E34	11.234	1222
227	227.83		N0	41.405	E34	11.233	1220
228	228
228	228.61		N0	41.899	E34	11.633	1178
228	228.71		N0	42.281	E34	11.861	1208
228	228.72		N0	41.496	E34	11.45	1213
228	228.73		N0	41.624	E34	11.163	1198
228	228.81		N0	41.705	E34	11.529	1196
228	228.82		N0	42.286	E34	11.862	1209
228	228.83		N0	42.473	E34	11.22	1186
228	228.84		N0	42.283	E34	11.863	1208
229	229
229	229.71		N0	42.085	E34	10.711	1175
229	229.72		N0	41.623	E34	11.163	1198
229	229.81		N0	42.631	E34	10.779	1174
229	229.82		N0	41.902	E34	10.122	1169
229	229.83
230	230
230	230.71		N0	41.647	E34	12.062	1195
230	230.72		N0	41.624	E34	11.163	1198
230	230.81		N0	41.643	E34	12.084	1191
230	230.82		N0	41.568	E34	12.286	1193
230	230.83		N0	42.572	E34	10.75	1172
231	231
231	231.61		N0	41.698	E34	10.755	1196
231	231.71		N0	41.624	E34	11.163	1198
231	231.72		N0	41.336	E34	10.791	1197
231	231.73
231	231.81
231	231.82
231	231.83
232	232
232	232.61		N0	41.64	E34	10.879	1197
232	232.71		N0	41.624	E34	11.163	1198
232	232.72		N0	41.629	E34	10.875	1212
232	232.73		N0	41.496	E34	11.45	1212
232	232.81		N0	40.81	E34	13.82	1200
232	232.82		N0	40.414	E34	13.741	1195
232	232.83		N0	41.64	E34	10.879	1197
233	233
233	233.71		N0	41.049	E34	10.789	1220
233	233.72		N0	41.336	E34	10.791	1197
233	233.73		N0	41.336	E34	10.791	1197
233	233.81		N0	41.744	E34	10.922	1239
233	233.82		N0	41.717	E34	10.886	1191
233	233.83		N0	41.695	E34	10.764	1188
233	233.84		N0	40.793	E34	10.708	1206
234	234
234	234.61		N0	41.512	E34	10.844	1204
234	234.71		N0	41.336	E34	10.791	1197
234	234.72		N0	42.085	E34	10.711	1175
234	234.73		N0	41.624	E34	11.163	1199
234	234.81		N0	41.512	E34	10.844	1204
234	234.82		N0	41.406	E34	11.233	1223
234	234.83		N0	41.695	E34	10.764	1188
