# Supplementary material for: Spatial overlap links seemingly unconnected genotype-matched TB cases in rural Uganda
Source: PLoS One. 2018 Feb 13;13(2):e0192666. doi: 10.1371/journal.pone.0192666 (PMC5811029; doi:10.1371/journal.pone.0192666)
Supplement: S2 Table — (XLSX) [file pone.0192666.s007.xlsx]

## Sheet: Sheet1
Source	Target	Type
100	100.01	Hhcontact
100	100.02	Hhcontact
100	100.03	Hhcontact
100	100.04	Hhcontact
100	100.05	Hhcontact
100	100.21	Non-HH
100.01	100.011	Non-HH
100.01	100.012	Non-HH
101	101.01	Hhcontact
101	101.02	Hhcontact
101	101.03	Hhcontact
101	101.21	Non-HH
101	101.22	Non-HH
101.01	101.011	Non-HH
101.02	101.021	Non-HH
101.01	101.012	Non-HH
101.02	101.022	Non-HH
101.01	101.013	Non-HH
101.02	10.023	Non-HH
102	102.01	Hhcontact
102	102.02	Hhcontact
102	102.03	Hhcontact
102	102.21	Non-HH
102	102.22	Non-HH
102	102.23	Non-HH
102	102.24	Non-HH
102.01	102.011	Non-HH
102.01	102.012	Non-HH
102.01	102.013	Non-HH
103	103.01	Hhcontact
103	103.02	Hhcontact
103	103.21	Non-HH
103.01	103.21	Non-HH
103.02	103.21	Non-HH
104	104.01	Hhcontact
104	104.02	Hhcontact
104	104.03	Hhcontact
104	104.21	Non-HH
104	104.22	Non-HH
104	104.23	Non-HH
104	104.24	Non-HH
104	104.25	Non-HH
105	105.01	Hhcontact
105	105.02	Hhcontact
105	105.03	Hhcontact
105	105.04	Hhcontact
105	105.05	Hhcontact
105	105.21	Non-HH
105.01	105.011	Non-HH
105.01	105.012	Non-HH
105.01	105.013	Non-HH
106	106.01	Hhcontact
106	106.02	Hhcontact
106	106.21	Non-HH
106	106.22	Non-HH
106	106.23	Non-HH
106.01	106.011	Non-HH
106.01	106.012	Non-HH
107	112	Hhcontact
107	107.02	Hhcontact
107	107.03	Hhcontact
107	107.21	Non-HH
107	107.22	Non-HH
107	107.23	Non-HH
107	107.24	Non-HH
107	107.25	Non-HH
107	107.26	Non-HH
112	107.011	Non-HH
112	107.22	Non-HH
112	107.013	Non-HH
108	108.01	Hhcontact
108	108.21	Non-HH
108	108.22	Non-HH
108	108.23	Non-HH
109	109.01	Hhcontact
109	109.02	Hhcontact
109	109.03	Hhcontact
109	109.04	Hhcontact
109	109.05	Hhcontact
109	109.06	Hhcontact
109	109.07	Hhcontact
109	109.21	Non-HH
109	109.22	Non-HH
109.01	109.011	Non-HH
109.02	109.021	Non-HH
109.04	109.041	Non-HH
109.01	109.012	Non-HH
109.02	109.022	Non-HH
109.04	204.23	Non-HH
109.01	109.013	Non-HH
109.02	128.24	Non-HH
109.04	109.043	Non-HH
110	110.01	Hhcontact
110	110.02	Hhcontact
110	110.21	Non-HH
110	110.22	Non-HH
110	110.23	Non-HH
110	110.24	Non-HH
110	110.25	Non-HH
110	110.26	Non-HH
110	110.27	Non-HH
110.01	110.011	Non-HH
110.01	118.22	Non-HH
110.01	110.013	Non-HH
111	111.21	Non-HH
111	111.22	Non-HH
111	111.23	Non-HH
112	107	Hhcontact
112	107.02	Hhcontact
112	107.03	Hhcontact
112	112.21	Non-HH
112	112.22	Non-HH
112	112.23	Non-HH
113	113.01	Hhcontact
113	113.02	Hhcontact
113	113.21	Non-HH
113.01	113.011	Non-HH
113.02	113.021	Non-HH
113.01	113.012	Non-HH
113.02	113.022	Non-HH
114	114.01	Hhcontact
114	114.02	Hhcontact
114	114.03	Hhcontact
114	114.21	Non-HH
114	114.22	Non-HH
114	114.23	Non-HH
114	114.24	Non-HH
115	115.01	Hhcontact
115	115.02	Hhcontact
115	115.21	Non-HH
115	115.011	Non-HH
115.02	115.21	Non-HH
115.01	115.012	Non-HH
115.01	115.013	Non-HH
116	116.21	Non-HH
116	116.22	Non-HH
116	116.23	Non-HH
117	117.01	Hhcontact
117	117.02	Hhcontact
117	117.03	Hhcontact
117	117.04	Hhcontact
117	117.05	Hhcontact
117	117.21	Non-HH
117	117.22	Non-HH
117.01	117.011	Non-HH
117.02	117.021	Non-HH
117.01	117.012	Non-HH
117.02	117.21	Non-HH
117.01	117.013	Non-HH
117.02	117.023	Non-HH
118	118.01	Hhcontact
118	118.02	Hhcontact
118	118.03	Hhcontact
118	114	Non-HH
118	118.22	Non-HH
118.01	118.011	Non-HH
118.01	118.012	Non-HH
118.01	118.013	Non-HH
119	119.21	Non-HH
119	119.22	Non-HH
120	120.21	Non-HH
120	120.22	Non-HH
120	120.23	Non-HH
120	120.24	Non-HH
121	121.01	Hhcontact
121	121.02	Hhcontact
121	121.03	Hhcontact
121	121.04	Hhcontact
121	121.21	Non-HH
121	121.22	Non-HH
121	121.23	Non-HH
121.01	121.011	Non-HH
121.02	129.21	Non-HH
121.01	121.22	Non-HH
121.02	121.022	Non-HH
121.01	121.013	Non-HH
121.02	121.023	Non-HH
122	122.01	Hhcontact
122	122.02	Hhcontact
122	122.03	Hhcontact
122	122.04	Hhcontact
122	122.05	Hhcontact
122	122.06	Hhcontact
122	122.21	Non-HH
122.01	122.011	Non-HH
122.01	122.012	Non-HH
122.01	122.013	Non-HH
123	123.01	Hhcontact
123	123.22	Non-HH
123	123.23	Non-HH
123	123.24	Non-HH
123.01	123.011	Non-HH
123.01	123.012	Non-HH
124	124.01	Hhcontact
124	124.02	Hhcontact
124	124.03	Hhcontact
124	124.21	Non-HH
124	124.22	Non-HH
124	124.23	Non-HH
124.01	124.011	Non-HH
124.02	124.021	Non-HH
124.02	155.22	Non-HH
124.01	124.013	Non-HH
125	125.21	Non-HH
125	125.22	Non-HH
125	125.23	Non-HH
125	125.24	Non-HH
126	126.21	Non-HH
126	126.22	Non-HH
126	126.23	Non-HH
126	126.24	Non-HH
126	126.25	Non-HH
127	127.01	Hhcontact
127	127.21	Non-HH
127.01	127.011	Non-HH
127.01	127.012	Non-HH
128	128.01	Hhcontact
128	128.02	Hhcontact
128	128.03	Hhcontact
128	128.04	Hhcontact
128	128.05	Hhcontact
128	128.21	Non-HH
128	128.22	Non-HH
128	128.23	Non-HH
128	128.24	Non-HH
128	128.25	Non-HH
129	129.01	Hhcontact
129	129.02	Hhcontact
129	129.03	Hhcontact
129	129.04	Hhcontact
129	129.21	Non-HH
129	129.22	Non-HH
129	129.23	Non-HH
129	129.24	Non-HH
129	129.25	Non-HH
129	129.26	Non-HH
129	129.27	Non-HH
129.01	129.21	Non-HH
129.01	129.012	Non-HH
129.01	129.013	Non-HH
130	130.01	Hhcontact
130	130.02	Hhcontact
130	130.03	Hhcontact
130	130.04	Hhcontact
130	130.21	Non-HH
130	130.22	Non-HH
130	130.23	Non-HH
130.01	104.23	Non-HH
130.01	130.012	Non-HH
130.01	130.013	Non-HH
131	131.21	Non-HH
131	131.22	Non-HH
131	131.23	Non-HH
131	131.24	Non-HH
116	132.22	Non-HH
133	133.01	Hhcontact
133	133.02	Hhcontact
133	133.03	Hhcontact
133	133.04	Hhcontact
133	133.21	Non-HH
133	133.22	Non-HH
133	133.011	Non-HH
133.01	133.011	Non-HH
133	133.031	Non-HH
133.03	133.011	Non-HH
133	133.012	Non-HH
133	133.022	Non-HH
133.02	133.011	Non-HH
133	133.042	Non-HH
133	133.013	Non-HH
133	133.023	Non-HH
133.03	133.22	Non-HH
134	134.01	Hhcontact
135	135.01	Hhcontact
135.01	135.011	Non-HH
136	136.01	Hhcontact
136	136.02	Hhcontact
136	136.03	Hhcontact
136	136.21	Non-HH
136	136.22	Non-HH
136	136.23	Non-HH
136	136.24	Non-HH
136.01	163.23	Non-HH
136.01	136.012	Non-HH
136.01	136.013	Non-HH
137	137.01	Hhcontact
137	137.21	Non-HH
137	137.22	Non-HH
137	137.23	Non-HH
137	137.24	Non-HH
137	137.25	Non-HH
138	138.21	Non-HH
138	138.22	Non-HH
138	138.23	Non-HH
138	138.24	Non-HH
125	138.23	Non-HH
125	139.22	Non-HH
125	139.23	Non-HH
140	140.01	Hhcontact
140	140.02	Hhcontact
140	140.21	Non-HH
140	140.22	Non-HH
140	140.23	Non-HH
140	140.24	Non-HH
141	141.01	Hhcontact
141	141.21	Non-HH
141	141.22	Non-HH
141	141.23	Non-HH
141	141.24	Non-HH
142	142.21	Non-HH
142	142.22	Non-HH
142	142.23	Non-HH
142	142.24	Non-HH
143	143.01	Hhcontact
143	143.02	Hhcontact
143	143.03	Hhcontact
143	143.21	Non-HH
143.01	143.011	Non-HH
143.02	143.021	Non-HH
143.01	143.012	Non-HH
143.02	143.022	Non-HH
143.01	143.013	Non-HH
143.02	143.023	Non-HH
144	144.01	Hhcontact
144	144.02	Hhcontact
144	144.03	Hhcontact
144	144.04	Hhcontact
144	144.05	Hhcontact
144	144.21	Non-HH
144	144.22	Non-HH
144	144.23	Non-HH
144	144.24	Non-HH
144	144.25	Non-HH
144.01	144.011	Non-HH
144.02	144.021	Non-HH
144.01	144.012	Non-HH
144.02	144.022	Non-HH
144.01	144.013	Non-HH
144.02	144.023	Non-HH
145	144	Non-HH
145	145.22	Non-HH
145	145.23	Non-HH
146	146.01	Hhcontact
146	146.02	Hhcontact
146	146.03	Hhcontact
146	146.21	Non-HH
147	147.01	Hhcontact
147	147.02	Hhcontact
147	147.03	Hhcontact
147	147.04	Hhcontact
147	147.05	Hhcontact
147	147.06	Hhcontact
147	147.07	Hhcontact
147	147.21	Non-HH
147	147.22	Non-HH
147	147.23	Non-HH
147.01	147.011	Non-HH
147.02	147.021	Non-HH
147.01	147.012	Non-HH
147.01	147.013	Non-HH
148	148.01	Hhcontact
148	148.21	Non-HH
148	148.22	Non-HH
148	148.23	Non-HH
148.01	148.011	Non-HH
148.01	148.012	Non-HH
148.01	148.013	Non-HH
149	174	Hhcontact
149	149.02	Hhcontact
149	149.03	Hhcontact
149	149.04	Hhcontact
149	149.05	Hhcontact
149	149.06	Hhcontact
149	149.21	Non-HH
149	149.22	Non-HH
149	149.23	Non-HH
150	150.01	Hhcontact
150	150.21	Non-HH
150	150.22	Non-HH
150	150.23	Non-HH
150	150.24	Non-HH
150	150.25	Non-HH
150	150.011	Non-HH
150	150.012	Non-HH
150	150.013	Non-HH
151	151.01	Hhcontact
151	151.21	Non-HH
151	151.22	Non-HH
151	151.23	Non-HH
151	151.24	Non-HH
151	169	Non-HH
151	151.012	Non-HH
151	151.013	Non-HH
152	152.01	Hhcontact
152	152.02	Hhcontact
152	152.21	Non-HH
152	152.22	Non-HH
152	152.23	Non-HH
152	228.01	Non-HH
152	152.25	Non-HH
152	152.26	Non-HH
152	152.27	Non-HH
152	152.011	Non-HH
152	152.021	Non-HH
152	152.012	Non-HH
152	152.022	Non-HH
152	152.013	Non-HH
152	152.023	Non-HH
153	153.01	Hhcontact
153	153.02	Hhcontact
153	153.03	Hhcontact
153	153.21	Non-HH
153	153.22	Non-HH
153	153.23	Non-HH
153	153.24	Non-HH
153	153.25	Non-HH
153	153.26	Non-HH
153	153.27	Non-HH
153	153.28	Non-HH
153.01	153.011	Non-HH
153.01	153.012	Non-HH
153.01	153.013	Non-HH
154	154.01	Hhcontact
154	154.02	Hhcontact
154	154.03	Hhcontact
154	154.21	Non-HH
154	154.22	Non-HH
154	154.23	Non-HH
154	154.24	Non-HH
155	155.01	Hhcontact
155	155.02	Hhcontact
155	155.21	Non-HH
155	155.22	Non-HH
155	155.23	Non-HH
155	155.24	Non-HH
155	155.25	Non-HH
155	155.26	Non-HH
156	156.01	Hhcontact
156	156.02	Hhcontact
156	156.03	Hhcontact
156	156.21	Non-HH
156	156.22	Non-HH
156	156.23	Non-HH
156	156.24	Non-HH
156	156.25	Non-HH
156	156.26	Non-HH
156.01	153.011	Non-HH
156.01	156.012	Non-HH
156.01	156.013	Non-HH
157	157.01	Hhcontact
157	157.02	Hhcontact
157	157.03	Hhcontact
157	157.04	Hhcontact
157	157.21	Non-HH
157	157.22	Non-HH
157	157.23	Non-HH
157	157.011	Non-HH
157	157.021	Non-HH
157	157.012	Non-HH
157	157.022	Non-HH
157	157.013	Non-HH
157	157.023	Non-HH
158	126	Hhcontact
158	158.21	Non-HH
158	158.22	Non-HH
158	158.23	Non-HH
158	158.24	Non-HH
158	158.25	Non-HH
158	158.26	Non-HH
158	158.27	Non-HH
158	158.28	Non-HH
158	158.011	Non-HH
158	158.012	Non-HH
158	158.013	Non-HH
159	159.01	Hhcontact
159	159.02	Hhcontact
159	159.03	Hhcontact
159	159.04	Hhcontact
159	159.21	Non-HH
159	159.22	Non-HH
159	159.23	Non-HH
159	159.24	Non-HH
159	159.25	Non-HH
159	159.26	Non-HH
159	159.27	Non-HH
159.01	159.011	Non-HH
159.02	159.021	Non-HH
159.01	159.012	Non-HH
159.02	159.022	Non-HH
159.01	159.013	Non-HH
159.02	159.023	Non-HH
160	160.01	Hhcontact
160	160.02	Hhcontact
160	160.03	Hhcontact
160	160.04	Hhcontact
160	160.21	Non-HH
160	160.22	Non-HH
160	160.23	Non-HH
160	160.24	Non-HH
160	160.25	Non-HH
160	160.26	Non-HH
160	160.27	Non-HH
161	161.01	Hhcontact
161	161.02	Hhcontact
161	161.03	Hhcontact
161	161.04	Hhcontact
161	161.05	Hhcontact
161	161.21	Non-HH
161	161.22	Non-HH
161	161.23	Non-HH
161.01	161.011	Non-HH
161.05	161.051	Non-HH
161.01	161.012	Non-HH
161.05	161.052	Non-HH
161.01	161.013	Non-HH
161.05	161.053	Non-HH
162	162.01	Hhcontact
162	162.21	Non-HH
162	190.012	Non-HH
162	162.23	Non-HH
162	162.24	Non-HH
162.01	162.011	Non-HH
162.01	162.012	Non-HH
162.01	162.013	Non-HH
163	163.01	Hhcontact
163	163.02	Hhcontact
163	163.03	Hhcontact
163	163.04	Hhcontact
163	163.05	Hhcontact
163	163.06	Hhcontact
163	167	Non-HH
163	163.22	Non-HH
163	163.23	Non-HH
163	163.24	Non-HH
163	163.25	Non-HH
163	163.26	Non-HH
163	163.27	Non-HH
163	163.28	Non-HH
163	163.29	Non-HH
163.01	163.011	Non-HH
163.01	141.22	Non-HH
163.01	163.013	Non-HH
164	164.21	Non-HH
164	164.22	Non-HH
164	164.23	Non-HH
164	164.24	Non-HH
164	192.02	Non-HH
164	164.26	Non-HH
164	164.27	Non-HH
164	164.28	Non-HH
164	164.29	Non-HH
165	165.21	Non-HH
165	126	Non-HH
165	165.23	Non-HH
165	165.24	Non-HH
165	165.25	Non-HH
165	165.26	Non-HH
165	165.27	Non-HH
166	166.01	Hhcontact
166	166.02	Hhcontact
166	166.03	Hhcontact
166	166.21	Non-HH
166	166.22	Non-HH
166	166.23	Non-HH
166	166.24	Non-HH
166	166.25	Non-HH
166.01	166.011	Non-HH
166.01	166.012	Non-HH
166.01	166.013	Non-HH
167	167.01	Hhcontact
167	167.02	Hhcontact
167	167.21	Non-HH
167	167.22	Non-HH
167	167.23	Non-HH
167	167.24	Non-HH
167	167.25	Non-HH
167	167.26	Non-HH
167.01	167.011	Non-HH
168	168.21	Non-HH
168	168.22	Non-HH
168	168.23	Non-HH
168	168.24	Non-HH
168	168.25	Non-HH
168	168.26	Non-HH
168	168.27	Non-HH
169	169.01	Hhcontact
169	169.02	Hhcontact
169	169.03	Hhcontact
169	169.04	Hhcontact
169	169.21	Non-HH
169	169.22	Non-HH
169	169.23	Non-HH
169	169.24	Non-HH
169.01	169.011	Non-HH
169.01	169.012	Non-HH
169.01	169.013	Non-HH
170	170.01	Hhcontact
170	170.02	Hhcontact
170	170.03	Hhcontact
170	170.04	Hhcontact
170	170.21	Non-HH
170	170.22	Non-HH
170	170.23	Non-HH
170	170.24	Non-HH
170	170.25	Non-HH
170	170.26	Non-HH
170.01	170.011	Non-HH
170.01	170.012	Non-HH
170.01	170.013	Non-HH
171	171.01	Hhcontact
171	171.21	Non-HH
171	171.22	Non-HH
171	171.23	Non-HH
171	171.24	Non-HH
171	155	Non-HH
171	171.26	Non-HH
172	172.01	Hhcontact
172	172.02	Hhcontact
172	172.03	Hhcontact
172	172.21	Non-HH
172	172.22	Non-HH
172	172.23	Non-HH
172	172.24	Non-HH
172	172.25	Non-HH
146	173.21	Non-HH
146	173.22	Non-HH
146	173.23	Non-HH
146	173.24	Non-HH
146.01	173.011	Non-HH
146.01	173.012	Non-HH
146.01	173.013	Non-HH
174	149	Hhcontact
174	149.05	Hhcontact
174	149.04	Hhcontact
174	149.06	Hhcontact
174	174.21	Non-HH
174	174.22	Non-HH
174	174.23	Non-HH
174	174.24	Non-HH
174	174.25	Non-HH
175	175.21	Non-HH
175	175.22	Non-HH
175	175.23	Non-HH
175	175.24	Non-HH
175	175.25	Non-HH
175	175.26	Non-HH
176	176.01	Hhcontact
176	176.02	Hhcontact
176	176.03	Hhcontact
176	176.04	Hhcontact
176	176.21	Non-HH
176	103	Non-HH
177	177.01	Hhcontact
177	177.02	Hhcontact
177	177.03	Hhcontact
177	177.04	Hhcontact
177	177.21	Non-HH
177	177.22	Non-HH
177	177.23	Non-HH
177	170	Non-HH
178	178.01	Hhcontact
178	178.02	Hhcontact
178	178.21	Non-HH
178	178.22	Non-HH
178	178.23	Non-HH
179	179.01	Hhcontact
179	179.02	Hhcontact
179	199	Non-HH
179	179.22	Non-HH
180	180.01	Hhcontact
180	180.02	Hhcontact
180	180.03	Hhcontact
180	180.04	Hhcontact
180	180.21	Non-HH
180	180.22	Non-HH
180	180.23	Non-HH
180	180.24	Non-HH
180	180.25	Non-HH
180	180.26	Non-HH
180	180.27	Non-HH
181	181.21	Non-HH
181	181.22	Non-HH
181	181.23	Non-HH
181	181.24	Non-HH
181	181.25	Non-HH
181	181.26	Non-HH
182	182.01	Hhcontact
182	182.21	Non-HH
182	182.22	Non-HH
182	182.23	Non-HH
182	182.24	Non-HH
182	182.25	Non-HH
183	183.01	Hhcontact
183	183.02	Hhcontact
183	183.03	Hhcontact
183	183.04	Hhcontact
183	183.05	Hhcontact
183	183.21	Non-HH
183	183.22	Non-HH
183	183.23	Non-HH
183	183.24	Non-HH
183.01	183.011	Non-HH
183.02	183.021	Non-HH
183.01	183.012	Non-HH
183.02	183.022	Non-HH
183.01	183.013	Non-HH
183.02	183.023	Non-HH
184	184.01	Hhcontact
184	184.21	Non-HH
184	184.22	Non-HH
184	184.23	Non-HH
184	184.24	Non-HH
184	184.25	Non-HH
184.01	184.011	Non-HH
184.01	184.012	Non-HH
184.01	184.013	Non-HH
185	185.01	Hhcontact
185	185.02	Hhcontact
185	185.03	Hhcontact
185	185.04	Hhcontact
185	185.21	Non-HH
185	185.22	Non-HH
185.01	185.011	Non-HH
185.01	185.012	Non-HH
185.01	185.013	Non-HH
186	186.01	Hhcontact
186	186.02	Hhcontact
186	186.03	Hhcontact
186	186.04	Hhcontact
186	186.21	Non-HH
186	186.22	Non-HH
186	180	Non-HH
186.01	186.011	Non-HH
186.01	186.012	Non-HH
186.01	186.013	Non-HH
187	187.01	Hhcontact
187	187.21	Non-HH
187	187.22	Non-HH
187	187.23	Non-HH
187	187.24	Non-HH
187.01	187.011	Non-HH
187.01	187.012	Non-HH
187.01	187.013	Non-HH
188	188.01	Hhcontact
188	188.02	Hhcontact
188	188.03	Hhcontact
188	188.21	Non-HH
188	188.22	Non-HH
188	188.23	Non-HH
188	188.24	Non-HH
188.01	188.011	Non-HH
188.01	188.012	Non-HH
188.01	188.013	Non-HH
189	189.21	Non-HH
189	189.22	Non-HH
189	189.23	Non-HH
189	189.24	Non-HH
189	189.25	Non-HH
190	190.01	Hhcontact
190	190.02	Hhcontact
190	190.03	Hhcontact
190	190.21	Non-HH
190	190.22	Non-HH
190	190.23	Non-HH
190.01	190.011	Non-HH
190.01	190.012	Non-HH
190.01	190.013	Non-HH
191	191.01	Hhcontact
191	191.02	Hhcontact
191	191.21	Non-HH
191	191.22	Non-HH
191	191.23	Non-HH
191.01	191.011	Non-HH
191.01	191.012	Non-HH
191.01	191.013	Non-HH
192	192.01	Hhcontact
192	192.02	Hhcontact
192	192.03	Hhcontact
192	192.04	Hhcontact
192	192.05	Hhcontact
192	192.06	Hhcontact
192	192.07	Hhcontact
192	192.21	Non-HH
192	192.22	Non-HH
192	192.23	Non-HH
192	150.22	Non-HH
192.01	192.011	Non-HH
192.01	192.012	Non-HH
192.01	187	Non-HH
193	193.01	Hhcontact
193	193.02	Hhcontact
193	193.03	Hhcontact
193	193.21	Non-HH
193	193.22	Non-HH
193	193.23	Non-HH
193	193.24	Non-HH
193	193.25	Non-HH
194	194.21	Non-HH
194	194.22	Non-HH
194	194.23	Non-HH
194	194.24	Non-HH
194	194.25	Non-HH
195	195.01	Hhcontact
195	195.02	Hhcontact
195	195.03	Hhcontact
195	195.21	Non-HH
195	195.22	Non-HH
195	195.23	Non-HH
195	195.24	Non-HH
195	195.25	Non-HH
196	196.01	Hhcontact
196	196.02	Hhcontact
196	196.21	Non-HH
196	196.22	Non-HH
196	196.23	Non-HH
196	196.24	Non-HH
196	196.25	Non-HH
196	196.011	Non-HH
196	193.01	Non-HH
196	196.013	Non-HH
197	197.01	Hhcontact
197	197.02	Hhcontact
197	129.24	Non-HH
197	197.22	Non-HH
197	197.23	Non-HH
197.01	197.011	Non-HH
197.01	197.012	Non-HH
197.01	197.013	Non-HH
198	198.01	Hhcontact
198	198.02	Hhcontact
198	198.03	Hhcontact
198	198.21	Non-HH
198	198.22	Non-HH
198	198.23	Non-HH
199	199.21	Non-HH
199	199.22	Non-HH
199	199.23	Non-HH
200	200.01	Hhcontact
200	200.02	Hhcontact
200	200.03	Hhcontact
200	200.21	Non-HH
200	200.22	Non-HH
200	200.23	Non-HH
200	192	Non-HH
200	200.011	Non-HH
200	200.012	Non-HH
200	200.013	Non-HH
201	201.01	Hhcontact
201	201.02	Hhcontact
201	201.03	Hhcontact
201	201.04	Hhcontact
201	201.21	Non-HH
201	201.22	Non-HH
201.01	201.011	Non-HH
202	202.01	Hhcontact
202	202.02	Hhcontact
202	202.03	Hhcontact
202	202.04	Hhcontact
202	202.05	Hhcontact
202	202.21	Non-HH
202	202.22	Non-HH
202	202.23	Non-HH
202	202.24	Non-HH
202	202.25	Non-HH
202.01	202.011	Non-HH
202.01	202.012	Non-HH
202.01	202.013	Non-HH
167	203.23	Non-HH
167	203.24	Non-HH
204	204.01	Hhcontact
204	204.02	Hhcontact
204	204.03	Hhcontact
204	204.04	Hhcontact
204	204.21	Non-HH
204	105	Non-HH
204	204.23	Non-HH
204.01	204.011	Non-HH
204.01	204.012	Non-HH
204.01	204.013	Non-HH
205	205.01	Hhcontact
205	205.02	Hhcontact
205	190	Non-HH
205	205.22	Non-HH
205	205.23	Non-HH
205	205.24	Non-HH
206	206.01	Hhcontact
206	206.21	Non-HH
206	206.22	Non-HH
206	206.23	Non-HH
206	206.24	Non-HH
206.01	206.011	Non-HH
206.01	206.012	Non-HH
206.01	206.013	Non-HH
207	207.01	Hhcontact
207	207.02	Hhcontact
207	207.21	Non-HH
207	207.22	Non-HH
207	207.23	Non-HH
208	208.01	Hhcontact
208	208.02	Hhcontact
208	208.03	Hhcontact
208	208.04	Hhcontact
208	208.05	Hhcontact
208	208.06	Hhcontact
208	208.07	Hhcontact
208	208.21	Non-HH
208	208.22	Non-HH
208	208.23	Non-HH
208	208.24	Non-HH
208	208.25	Non-HH
208.01	208.011	Non-HH
208.01	208.012	Non-HH
208.01	208.013	Non-HH
209	209.01	Hhcontact
209	209.02	Hhcontact
209	209.21	Non-HH
209	209.22	Non-HH
209	209.23	Non-HH
209.01	209.011	Non-HH
209.01	209.012	Non-HH
209.01	209.013	Non-HH
210	210.01	Hhcontact
210	210.21	Non-HH
210	210.22	Non-HH
210	210.23	Non-HH
210	210.24	Non-HH
210	210.25	Non-HH
211	211.21	Non-HH
211	211.22	Non-HH
211	211.23	Non-HH
212	212.01	Hhcontact
212	212.21	Non-HH
212	212.22	Non-HH
212	212.23	Non-HH
212	212.24	Non-HH
212	212.25	Non-HH
213	213.01	Hhcontact
213	213.02	Hhcontact
213	213.03	Hhcontact
213	213.04	Hhcontact
213	213.05	Hhcontact
213	213.21	Non-HH
213	213.22	Non-HH
213	213.23	Non-HH
213	213.24	Non-HH
213.01	213.011	Non-HH
213.01	213.012	Non-HH
213.01	213.013	Non-HH
214	214.01	Hhcontact
214	214.02	Hhcontact
214	214.03	Hhcontact
214	214.04	Hhcontact
214	214.05	Hhcontact
214	214.21	Non-HH
214	214.22	Non-HH
214	214.23	Non-HH
214	214.24	Non-HH
214	214.25	Non-HH
214.01	214.011	Non-HH
214.02	214.021	Non-HH
214.01	214.012	Non-HH
214.02	214.022	Non-HH
214.01	214.013	Non-HH
214.02	214.023	Non-HH
215	215.21	Non-HH
215	215.22	Non-HH
215	215.23	Non-HH
215	215.24	Non-HH
216	216.01	Hhcontact
216	216.02	Hhcontact
216	216.03	Hhcontact
216	216.21	Non-HH
216	216.22	Non-HH
216	216.23	Non-HH
216	216.24	Non-HH
216.01	216.011	Non-HH
216.01	216.012	Non-HH
216.01	216.013	Non-HH
217	217.01	Hhcontact
217	217.02	Hhcontact
217	217.03	Hhcontact
217	217.04	Hhcontact
217	217.05	Hhcontact
217	175.22	Non-HH
217	217.22	Non-HH
217	217.23	Non-HH
217	217.24	Non-HH
217	217.25	Non-HH
217	217.26	Non-HH
217	217.27	Non-HH
217	208	Non-HH
217	217.011	Non-HH
217	217.012	Non-HH
217	217.013	Non-HH
218	218.01	Hhcontact
218	218.02	Hhcontact
218	218.21	Non-HH
218	218.22	Non-HH
218	218.23	Non-HH
218	218.24	Non-HH
218	218.25	Non-HH
218	218.26	Non-HH
218.01	150	Non-HH
218.01	218.012	Non-HH
218.01	218.013	Non-HH
219	219.01	Hhcontact
219	219.02	Hhcontact
219	219.03	Hhcontact
219	219.21	Non-HH
220	220.01	Hhcontact
220	220.02	Hhcontact
220	220.03	Hhcontact
220	220.21	Non-HH
220	220.22	Non-HH
220	220.23	Non-HH
220	214	Non-HH
221	221.21	Non-HH
221	221.22	Non-HH
221	212.01	Non-HH
221	221.24	Non-HH
221	221.25	Non-HH
222	222.01	Hhcontact
222	222.02	Hhcontact
222	222.21	Non-HH
222	222.22	Non-HH
222	222.23	Non-HH
222.01	222.011	Non-HH
222.01	222.012	Non-HH
222.01	222.013	Non-HH
223	218	Non-HH
223	223.22	Non-HH
223	223.23	Non-HH
223	223.24	Non-HH
224	224.21	Non-HH
224	224.22	Non-HH
225	225.01	Hhcontact
225	225.02	Hhcontact
225	225.03	Hhcontact
225	225.04	Hhcontact
225	225.21	Non-HH
225	225.22	Non-HH
225	225.23	Non-HH
226	226.21	Non-HH
226	226.22	Non-HH
226	226.23	Non-HH
227	227.01	Hhcontact
227	227.02	Hhcontact
227	227.03	Hhcontact
227	227.21	Non-HH
227	227.22	Non-HH
227	227.23	Non-HH
227.01	184.013	Non-HH
227.01	227.012	Non-HH
228	228.01	Hhcontact
228	228.02	Hhcontact
228	228.03	Hhcontact
228	228.04	Hhcontact
228	228.21	Non-HH
228	193.24	Non-HH
228	228.23	Non-HH
228	228.24	Non-HH
228.01	228.21	Non-HH
228.02	228.021	Non-HH
228.01	228.012	Non-HH
228.02	228.022	Non-HH
228.01	228.013	Non-HH
228.02	228.023	Non-HH
229	229.21	Non-HH
229	229.22	Non-HH
229	229.23	Non-HH
229	229.24	Non-HH
230	230.21	Non-HH
230	230.22	Non-HH
230	230.23	Non-HH
230	230.24	Non-HH
231	231.21	Non-HH
231	231.22	Non-HH
232	232.01	Hhcontact
232	232.02	Hhcontact
232	232.21	Non-HH
232	232.22	Non-HH
232	232.23	Non-HH
232.01	232.011	Non-HH
232.01	232.012	Non-HH
232.01	232.013	Non-HH
233	233.21	Non-HH
233	233.22	Non-HH
233	233.23	Non-HH
234	234.01	Hhcontact
234	234.02	Hhcontact
234	234.21	Non-HH
234	234.22	Non-HH
106	Location 1	church
231	Location 2	church
231	Location 3	market
177	Location 4	bar
177	Location 4	bar
209	Location 4	bar
209	Location 5	market
177	Location 5	market
142	Location 6	bar
182	Location 7	restaurant
176	Location 8	church
149	Location 9	church
169	Location 9	church
163	Location 9	church
194	Location 10	church
194	Location 11	bar
168	Location 12	market
174	Location 12	market
118	Location 13	church
145	Location 14	restaurant
176	Location 15	market
202	Location 16	market
182	Location 17	bar
116	Location 18	restaurant
137	Location 19	bar
109	Location 20	clinic
124	Location 20	clinic
154	Location 20	clinic
179	Location 21	bar
166	Location 22	money club
192	Location 23	church
187	Location 23	church
200	Location 23	church
192	Location 24	market
177	Location 25	church
216	Location 26	church
193	Location 26	church
216	Location 27	school
187	Location 28	clinic
193	Location 28	clinic
216	Location 28	clinic
217	Location 28	clinic
164	Location 29	market
176	Location 29	market
201	Location 30	church
208	Location 31	church
193	Location 32	market
167	Location 33	bank
181	Location 33	bank
181	Location 33	bank
226	Location 34	clinic
187	Location 34	clinic
226	Location 35	school
104	Location 36	church
108	Location 37	clinic
151	Location 37	clinic
153	Location 37	clinic
207	Location 37	clinic
222	Location 37	clinic
229	Location 37	clinic
191	Location 37	clinic
192	Location 37	clinic
194	Location 37	clinic
234	Location 37	clinic
169	Location 37	clinic
172	Location 37	clinic
178	Location 37	clinic
163	Location 38	bar
153	Location 39	market
222	Location 39	market
169	Location 39	market
161	Location 39	market
126	Location 40	garage
147	Location 41	NGO
162	Location 42	school
165	Location 43	garage
100	Location 44	shop
149	Location 45	bar
118	Location 46	clinic
149	Location 46	clinic
189	Location 46	clinic
149	Location 47	market
110	Location 48	bar
125	Location 48	bar
127	Location 48	bar
184	Location 49	bar
163	Location 49	bar
194	Location 49	bar
142	Location 50	church
158	Location 51	bar
114	Location 52	bar
197	Location 53	bar
186	Location 54	market
102	Location 55	bar
105	Location 55	bar
109	Location 55	bar
129	Location 55	bar
170	Location 55	bar
220	Location 55	bar
225	Location 55	bar
180	Location 55	bar
186	Location 55	bar
189	Location 55	bar
190	Location 55	bar
214	Location 55	bar
185	Location 55	bar
195	Location 55	bar
204	Location 55	bar
129	Location 56	shop
102	Location 57	market
105	Location 57	market
106	Location 57	market
122	Location 57	market
126	Location 57	market
129	Location 57	market
134	Location 57	market
151	Location 57	market
170	Location 57	market
166	Location 57	market
180	Location 57	market
186	Location 57	market
189	Location 57	market
214	Location 57	market
172	Location 57	market
185	Location 57	market
206	Location 57	market
225	Location 57	market
227	Location 57	market
160	Location 57	market
183	Location 57	market
195	Location 57	market
204	Location 57	market
220	Location 57	market
188	Location 57	market
157	Location 58	restaurant
191	Location 59	social
219	Location 59	hotel
102	Location 60	bar
153	Location 61	bar
156	Location 62	church
178	Location 62	church
110	Location 63	clinic
116	Location 63	clinic
118	Location 63	clinic
128	Location 63	clinic
134	Location 63	clinic
144	Location 63	clinic
219	Location 63	clinic
102	Location 64	clinic
117	Location 64	clinic
143	Location 64	clinic
190	Location 64	clinic
197	Location 64	clinic
234	Location 64	clinic
170	Location 64	clinic
231	Location 64	clinic
233	Location 64	clinic
176	Location 64	clinic
179	Location 64	clinic
146	Location 65	school
128	Location 66	bar
146	Location 66	bar
154	Location 66	bar
161	Location 67	clinic
160	Location 68	school
160	Location 68	school
100	Location 69	clinic
114	Location 69	clinic
167	Location 70	bank
175	Location 71	transport
105	Location 72	bar
126	Location 73	garage
136	Location 74	clinic
145	Location 74	clinic
162	Location 74	clinic
175	Location 74	clinic
181	Location 74	clinic
188	Location 74	clinic
167	Location 75	bank
205	Location 76	clinic
180	Location 77	bar
206	Location 77	bar
215	Location 77	bar
180	Location 77	bar
195	Location 77	bar
214	Location 77	bar
185	Location 78	market
170	Location 78	market
185	Location 78	market
188	Location 78	market
123	Location 79	market
232	Location 80	social
109	Location 81	church
122	Location 81	church
136	Location 81	church
142	Location 82	school
165	Location 83	video hall
233	Location 83	video hall
105	Location 84	bar
140	Location 85	bar
161	Location 86	clinic
135	Location 87	clinic
152	Location 87	clinic
148	Location 88	hotel
230	Location 89	bar
164	Location 90	church
229	Location 91	bar
104	Location 92	church
229	Location 93	market
163	Location 93	market
103	Location 94	restaurant
175	Location 95	bar
196	Location 96	church
232	Location 96	church
202	Location 96	church
233	Location 97	video hall
116	Location 98	school
161	Location 99	shop
158	Location 100	bar
167	Location 101	clinic
101	Location 102	bar
136	Location 102	bar
221	Location 103	market
101	Location 104	clinic
212	Location 104	clinic
230	Location 104	clinic
193	Location 104	clinic
122	Location 105	market
136	Location 105	market
155	Location 105	market
171	Location 105	market
221	Location 105	market
171	Location 105	market
167	Location 105	market
181	Location 105	market
125	Location 106	bar
210	Location 107	bar
174	Location 108	bar
174	Location 108	bar
174	Location 109	market
174	Location 110	church
174	Location 111	clinic
163	Location 112	hotel
103	Location 113	clinic
123	Location 113	clinic
125	Location 114	hotel
161	Location 115	bar
182	Location 116	church
182	Location 117	market
147	Location 117	market
182	Location 118	transport
168	Location 119	school
169	Location 120	bar
169	Location 120	bar
137	Location 121	bar
138	Location 121	bar
111	Location 122	bar
170	Location 123	bar
156	Location 124	bar
121	Location 125	bar
230	Location 126	bar
196	Location 127	bar
188	Location 128	video hall
188	Location 128	video hall
115	Location 129	clinic
116	Location 130	church
109	Location 131	bar
208	Location 131	bar
217	Location 131	bar
217	Location 132	bar
216	Location 133	market
193	Location 133	market
208	Location 133	market
217	Location 133	market
216	Location 133	market
120	Location 134	hotel
125	Location 135	hotel
201	Location 136	market
201	Location 137	market
111	Location 138	shop
126	Location 139	video hall
167	Location 140	church
217	Location 141	church
171	Location 141	church
197	Location 141	church
185	Location 142	market
105	Location 143	clinic
126	Location 143	clinic
129	Location 143	clinic
130	Location 143	clinic
160	Location 143	clinic
166	Location 143	clinic
170	Location 143	clinic
204	Location 143	clinic
159	Location 143	clinic
180	Location 143	clinic
185	Location 143	clinic
209	Location 143	clinic
166	Location 144	school
116	Location 145	clinic
127	Location 145	clinic
131	Location 145	clinic
134	Location 145	clinic
219	Location 146	bar
197	Location 147	bar
214	Location 148	hotel
105	Location 149	bar
160	Location 150	church
160	Location 151	clinic
146	Location 152	market
154	Location 152	market
204	Location 152	market
160	Location 152	market
164	Location 152	market
204	Location 153	bar
134	Location 154	church
103	Location 155	bar
114	Location 155	bar
125	Location 155	bar
194	Location 155	bar
163	Location 155	bar
110	Location 156	church
181	Location 157	shop
177	Location 158	church
209	Location 158	church
116	Location 159	church
165	Location 159	church
212	Location 160	bar
175	Location 160	bar
226	Location 160	bar
211	Location 160	bar
228	Location 160	bar
100	Location 161	church
211	Location 161	church
226	Location 161	church
212	Location 161	church
228	Location 161	church
228	Location 162	clinic
211	Location 162	clinic
212	Location 163	bar
228	Location 163	bar
211	Location 163	bar
200	Location 163	bar
211	Location 164	market
192	Location 164	market
212	Location 164	market
226	Location 164	market
175	Location 164	market
228	Location 165	ngo
154	Location 166	farm
131	Location 167	shop
194	Location 168	bar
153	Location 169	hotel
153	Location 170	shop
157	Location 171	school
119	Location 172	bar
202	Location 173	bar
202	Location 174	market
187	Location 174	market
196	Location 174	market
184	Location 175	market
110	Location 176	bar
127	Location 177	video hall
144	Location 177	video hall
145	Location 177	video hall
154	Location 177	video hall
162	Location 177	video hall
194	Location 177	video hall
158	Location 177	video hall
195	Location 178	clinic
127	Location 179	garage
196	Location 180	garage
199	Location 181	church
179	Location 181	church
179	Location 182	clinic
196	Location 182	clinic
199	Location 182	clinic
202	Location 182	clinic
199	Location 183	market
199	Location 184	market
179	Location 184	market
196	Location 184	market
121	Location 185	bar
220	Location 186	church
225	Location 186	church
170	Location 186	church
186	Location 186	church
180	Location 186	church
172	Location 187	church
172	Location 188	clinic
177	Location 188	clinic
180	Location 188	clinic
186	Location 188	clinic
195	Location 188	clinic
206	Location 188	clinic
209	Location 188	clinic
225	Location 188	clinic
196	Location 188	clinic
210	Location 188	clinic
213	Location 188	clinic
215	Location 188	clinic
170	Location 188	clinic
172	Location 189	police
161	Location 190	church
147	Location 191	church
158	Location 192	hotel
200	Location 193	market
227	Location 194	bar
227	Location 194	bar
168	Location 195	bar
109	Location 196	bar
131	Location 197	bar
157	Location 198	school
114	Location 199	bar
126	Location 200	hotel
146	Location 200	hotel
115	Location 201	clinic
118	Location 201	clinic
120	Location 201	clinic
143	Location 201	clinic
224	Location 202	school
233	Location 203	video hall
157	Location 204
223	Location 205	church
103	Location 206	church
124	Location 206	church
127	Location 206	church
138	Location 206	church
153	Location 206	church
155	Location 206	church
157	Location 206	church
160	Location 206	church
163	Location 206	church
162	Location 206	church
224	Location 206	church
227	Location 206	church
234	Location 206	church
207	Location 206	church
218	Location 206	church
221	Location 206	church
130	Location 207	school
158	Location 208	school
107	Location 209	clinic
111	Location 209	clinic
112	Location 209	clinic
114	Location 209	clinic
125	Location 209	clinic
126	Location 209	clinic
138	Location 209	clinic
141	Location 209	clinic
142	Location 209	clinic
146	Location 209	clinic
148	Location 209	clinic
153	Location 209	clinic
165	Location 209	clinic
167	Location 209	clinic
185	Location 209	clinic
198	Location 209	clinic
214	Location 209	clinic
227	Location 209	clinic
169	Location 209	clinic
200	Location 209	clinic
219	Location 209	clinic
168	Location 209	clinic
207	Location 209	clinic
102	Location 210	shop
218	Location 211	shop
218	Location 212	clinic
223	Location 212	clinic
109	Location 213	market
124	Location 213	market
150	Location 213	market
154	Location 213	market
218	Location 213	market
207	Location 214	restaurant
163	Location 214	restaurant
167	Location 214	restaurant
194	Location 214	restaurant
148	Location 215	shop
151	Location 215	shop
153	Location 215	shop
214	Location 216	transport
220	Location 216	transport
220	Location 217	transport
116	Location 218	shop
187	Location 219	market
138	Location 220	video hall
167	Location 220	video hall
221	Location 220	video hall
197	Location 220	video hall
176	Location 221	clinic
182	Location 222	clinic
234	Location 223	shop
234	Location 223	shop
220	Location 224	clinic
158	Location 225	clinic
158	Location 225	clinic
159	Location 225	clinic
188	Location 225	clinic
233	Location 225	clinic
171	Location 225	clinic
195	Location 225	clinic
224	Location 225	clinic
226	Location 225	clinic
227	Location 225	clinic
214	Location 225	clinic
124	Location 226	church
130	Location 226	church
146	Location 226	church
164	Location 226	church
146	Location 226	church
204	Location 226	church
214	Location 227	clinic
112	Location 228	church
115	Location 228	church
108	Location 229	church
121	Location 229	church
229	Location 229	church
159	Location 230	school
107	Location 231	church
166	Location 232	church
185	Location 232	church
204	Location 232	church
189	Location 232	church
220	Location 232	church
180	Location 232	church
102	Location 232	church
105	Location 232	church
129	Location 232	church
111	Location 233	church
113	Location 233	church
117	Location 233	church
131	Location 233	church
133	Location 233	church
145	Location 233	church
148	Location 233	church
151	Location 233	church
154	Location 233	church
198	Location 233	church
191	Location 233	church
175	Location 233	church
158	Location 234	clinic
172	Location 234	clinic
124	Location 225	clinic
122	Location 234	clinic
159	Location 235	bank
120	Location 236	hotel
125	Location 237	bar
150	Location 238	shop
158	Location 239	factory
183	Location 240	school
104	Location 241	clinic
108	Location 241	clinic
113	Location 241	clinic
114	Location 241	clinic
117	Location 241	clinic
127	Location 241	clinic
140	Location 241	clinic
164	Location 241	clinic
165	Location 241	clinic
168	Location 241	clinic
197	Location 241	clinic
183	Location 241	clinic
184	Location 241	clinic
196	Location 241	clinic
190	Location 242	shop
195	Location 243	church
195	Location 244	market
231	Location 244	market
213	Location 245	clinic
231	Location 245	clinic
200	Location 246	hotel
213	Location 247	market
163	Location 248	restaurant
110	Location 248	restaurant
182	Location 249	hotel
215	Location 250	church
188	Location 250	church
200	Location 251	bar
121	Location 252	clinic
131	Location 252	clinic
142	Location 253	school
191	Location 254	shop
110	Location 255	shop
195	Location 256	factory
215	Location 256	factory
176	Location 256	factory
100	Location 257	clinic
143	Location 258	church
144	Location 258	church
159	Location 258	church
120	Location 259	clinic
146	Location 259	clinic
154	Location 259	clinic
152	Location 260	school
159	Location 261	municipal
105	Location 262	municipal
144	Location 263	market
169	Location 263	market
148	Location 264	market
178	Location 264	market
178	Location 264	market
102	Location 265	clinic
106	Location 265	clinic
110	Location 265	clinic
121	Location 265	clinic
123	Location 265	clinic
149	Location 265	clinic
157	Location 265	clinic
168	Location 265	clinic
191	Location 265	clinic
157	Location 265	clinic
174	Location 265	clinic
178	Location 265	clinic
167	Location 265	clinic
188	Location 265	clinic
100	Location 266	clinic
106	Location 266	clinic
141	Location 267	clinic
145	Location 268	shop
120	Location 269	market
101	Location 270	clinic
102	Location 270	clinic
103	Location 270	clinic
104	Location 270	clinic
105	Location 270	clinic
107	Location 270	clinic
108	Location 270	clinic
109	Location 270	clinic
110	Location 270	clinic
111	Location 270	clinic
112	Location 270	clinic
113	Location 270	clinic
115	Location 270	clinic
116	Location 270	clinic
119	Location 270	clinic
120	Location 270	clinic
121	Location 270	clinic
122	Location 270	clinic
123	Location 270	clinic
124	Location 270	clinic
125	Location 270	clinic
127	Location 270	clinic
128	Location 270	clinic
129	Location 270	clinic
130	Location 270	clinic
131	Location 270	clinic
133	Location 270	clinic
134	Location 270	clinic
135	Location 270	clinic
136	Location 270	clinic
137	Location 270	clinic
138	Location 270	clinic
140	Location 270	clinic
141	Location 270	clinic
142	Location 270	clinic
143	Location 270	clinic
144	Location 270	clinic
145	Location 270	clinic
146	Location 270	clinic
147	Location 270	clinic
148	Location 270	clinic
149	Location 270	clinic
150	Location 270	clinic
151	Location 270	clinic
152	Location 270	clinic
153	Location 270	clinic
154	Location 270	clinic
155	Location 270	clinic
156	Location 270	clinic
161	Location 270	clinic
163	Location 270	clinic
164	Location 270	clinic
169	Location 270	clinic
171	Location 270	clinic
178	Location 270	clinic
181	Location 270	clinic
192	Location 270	clinic
205	Location 270	clinic
211	Location 270	clinic
231	Location 270	clinic
232	Location 270	clinic
162	Location 270	clinic
166	Location 270	clinic
176	Location 270	clinic
177	Location 270	clinic
179	Location 270	clinic
182	Location 270	clinic
183	Location 270	clinic
184	Location 270	clinic
186	Location 270	clinic
189	Location 270	clinic
190	Location 270	clinic
198	Location 270	clinic
199	Location 270	clinic
201	Location 270	clinic
202	Location 270	clinic
204	Location 270	clinic
212	Location 270	clinic
216	Location 270	clinic
217	Location 270	clinic
220	Location 270	clinic
223	Location 270	clinic
225	Location 270	clinic
229	Location 270	clinic
230	Location 270	clinic
157	Location 270	clinic
158	Location 270	clinic
159	Location 270	clinic
160	Location 270	clinic
174	Location 270	clinic
175	Location 270	clinic
180	Location 270	clinic
185	Location 270	clinic
191	Location 270	clinic
194	Location 270	clinic
200	Location 270	clinic
206	Location 270	clinic
208	Location 270	clinic
209	Location 270	clinic
210	Location 270	clinic
213	Location 270	clinic
215	Location 270	clinic
218	Location 270	clinic
221	Location 270	clinic
222	Location 270	clinic
224	Location 270	clinic
226	Location 270	clinic
228	Location 270	clinic
233	Location 270	clinic
234	Location 270	clinic
107	Location 271	market
108	Location 271	market
109	Location 271	market
110	Location 271	market
112	Location 271	market
114	Location 271	market
120	Location 271	market
121	Location 271	market
125	Location 271	market
127	Location 271	market
130	Location 271	market
133	Location 271	market
134	Location 271	market
135	Location 271	market
142	Location 271	market
144	Location 271	market
145	Location 271	market
147	Location 271	market
148	Location 271	market
151	Location 271	market
152	Location 271	market
153	Location 271	market
155	Location 271	market
194	Location 271	market
207	Location 271	market
207	Location 271	market
156	Location 271	market
162	Location 271	market
207	Location 271	market
226	Location 271	market
194	Location 271	market
198	Location 271	market
222	Location 271	market
159	Location 271	market
161	Location 271	market
168	Location 271	market
181	Location 271	market
191	Location 271	market
233	Location 271	market
234	Location 271	market
169	Location 271	market
178	Location 271	market
157	Location 271	market
163	Location 271	market
167	Location 271	market
160	Location 271	market
175	Location 271	market
123	Location 272	church
126	Location 272	church
128	Location 272	church
181	Location 272	church
158	Location 272	church
103	Location 273	transport
114	Location 274	church
168	Location 274	church
178	Location 274	church
157	Location 274	church
155	Location 275	restaurant
155	Location 276	clinic
175	Location 276	clinic
208	Location 276	clinic
221	Location 276	clinic
228	Location 276	clinic
187	Location 276	clinic
193	Location 276	clinic
212	Location 276	clinic
232	Location 276	clinic
128	Location 277	transport
138	Location 278	factory
163	Location 279	shop
219	Location 280	school
161	Location 281	transport
165	Location 281	transport
192	Location 281	transport
231	Location 281	transport
117	Location 282	school
218	Location 283	bar
124	Location 284	market
154	Location 284	market
223	Location 284	market
164	Location 284	market
183	Location 285	church
184	Location 285	church
190	Location 285	church
206	Location 285	church
210	Location 285	church
205	Location 286	clinic
183	Location 286	clinic
184	Location 286	clinic
201	Location 286	clinic
210	Location 286	clinic
215	Location 286	clinic
206	Location 286	clinic
205	Location 287	church
205	Location 288	market
184	Location 288	market
188	Location 288	market
190	Location 288	market
210	Location 288	market
183	Location 288	market
215	Location 288	market
206	Location 288	market
167	Location 289	municipal
213	Location 290	church
126	Location 291	hotel
219	Location 291	hotel
157	Location 291	hotel
198	Location 291	hotel
194	Location 292	bar
192	Location 292	bar
221	Location 292	bar
191	Location 292	bar
219	Location 292	bar
197	Location 293	bar
190	Location 294	bar
175	Location 295	bar
158	Location 295	bar
193	Location 295	bar
119	Location 296	bar
138	Location 296	bar
143	Location 296	bar
155	Location 296	bar
171	Location 296	bar
228	Location 296	bar
221	Location 296	bar
143	Location 297	school
230	Location 298	market
181	Location 298	market
197	Location 299	transport
232	Location 299	transport
232	Location 299	transport
105	Location 300	clinic
116	Location 300	clinic
119	Location 300	clinic
126	Location 300	clinic
129	Location 300	clinic
130	Location 300	clinic
142	Location 300	clinic
148	Location 300	clinic
194	Location 300	clinic
200	Location 300	clinic
224	Location 300	clinic
208	Location 300	clinic
218	Location 300	clinic
221	Location 300	clinic
222	Location 300	clinic
232	Location 300	clinic
171	Location 300	clinic
219	Location 300	clinic
